# Supplementary material for: Exploring chromatin hierarchical organization via Markov State Modelling
Source: PLoS Comput Biol. 2018 Dec 31;14(12):e1006686. doi: 10.1371/journal.pcbi.1006686 (PMC6355033; doi:10.1371/journal.pcbi.1006686)
Supplement: S2 Table — Start and end positions of partitions are provided. (XLSX) [file pcbi.1006686.s018.xlsx]

## Sheet: Sheet1
Partition name	Chromosome	Start	End	Partition size (Mbp)
1-1.1.1	chr1	0	5050000	5.05
1-1.1.2	chr1	5050000	13350000	8.3
1-2.1.1	chr1	13350000	17100000	3.75
1-2.1.2	chr1	17100000	34650000	17.55
1-2.1.3	chr1	34650000	50150000	15.5
1-2.2.1	chr1	50150000	57850000	7.7
1-2.2.2	chr1	57850000	61000000	3.15
1-2.2.3	chr1	61000000	70100000	9.1
1-2.2.4	chr1	70100000	73050000	2.95
1-2.3.1	chr1	73050000	83750000	10.7
1-3.1.1	chr1	83750000	88550000	4.8
1-3.1.2	chr1	88550000	96800000	8.25
1-3.2.1	chr1	96800000	104200000	7.4
1-3.3.1	chr1	104200000	108850000	4.65
1-3.3.2	chr1	108850000	115500000	6.65
1-3.3.3	chr1	115500000	120900000	5.4
1-4.1.1	chr1	120900000	122300000	1.4
1-5.1.1	chr1	141700000	143100000	1.4
1-6.1.1	chr1	143100000	143350000	0.25
1-7.1.1	chr1	143350000	144400000	1.05
1-7.1.2	chr1	144400000	146150000	1.75
1-7.2.1	chr1	146150000	148450000	2.3
1-8.1.1	chr1	148450000	149500000	1.05
1-8.1.2	chr1	149500000	152550000	3.05
1-8.1.3	chr1	152550000	159350000	6.8
1-8.1.4	chr1	159350000	164100000	4.75
1-8.2.1	chr1	164100000	171000000	6.9
1-8.2.2	chr1	171000000	177200000	6.2
1-8.2.3	chr1	177200000	189450000	12.25
1-9.1.1	chr1	189450000	196550000	7.1
1-9.1.2	chr1	196550000	206150000	9.6
1-9.1.3	chr1	206150000	210250000	4.1
1-9.1.4	chr1	210250000	216300000	6.05
1-9.2.1	chr1	216300000	225300000	9
1-9.2.2	chr1	225300000	232000000	6.7
1-9.2.3	chr1	232000000	239150000	7.15
1-9.2.4	chr1	239150000	243150000	4
1-9.3.1	chr1	243150000	248350000	5.2
1-9.3.2	chr1	248350000	249300000	0.95
2-1.1.1	chr2	0	5000000	5
2-1.1.2	chr2	5000000	17550000	12.55
2-1.1.3	chr2	17550000	22400000	4.85
2-1.2.1	chr2	22400000	35550000	13.15
2-1.3.1	chr2	35550000	41000000	5.45
2-1.3.2	chr2	41000000	52000000	11
2-1.4.1	chr2	52000000	57250000	5.25
2-1.4.2	chr2	57250000	66900000	9.65
2-1.4.3	chr2	66900000	72650000	5.75
2-1.4.4	chr2	72650000	77800000	5.15
2-1.5.1	chr2	77800000	82950000	5.15
2-1.5.2	chr2	82950000	87650000	4.7
2-2.1.1	chr2	87650000	90950000	3.3
2-3.1.1	chr2	90950000	93150000	2.2
2-4.1.1	chr2	93150000	96450000	3.3
2-4.1.2	chr2	96450000	98000000	1.55
2-4.2.1	chr2	98000000	104350000	6.35
2-4.2.2	chr2	104350000	108250000	3.9
2-4.2.3	chr2	108250000	111100000	2.85
2-4.2.4	chr2	111100000	112300000	1.2
2-4.3.1	chr2	112300000	116800000	4.5
2-4.4.1	chr2	116800000	124800000	8
2-4.4.2	chr2	124800000	132750000	7.95
2-5.1.1	chr2	132750000	141100000	8.35
2-5.1.2	chr2	141100000	147250000	6.15
2-5.1.3	chr2	147250000	154900000	7.65
2-5.2.1	chr2	154900000	167150000	12.25
2-5.2.2	chr2	167150000	186100000	18.95
2-5.2.3	chr2	186100000	194100000	8
2-5.3.1	chr2	194100000	199600000	5.5
2-5.3.2	chr2	199600000	211850000	12.25
2-5.4.1	chr2	211850000	228850000	17
2-5.4.2	chr2	228850000	236200000	7.35
2-5.4.3	chr2	236200000	243200000	7
3-1.1.1	chr3	0	1450000	1.45
3-1.1.2	chr3	1450000	7800000	6.35
3-1.1.3	chr3	7800000	21300000	13.5
3-2.1.1	chr3	21300000	26850000	5.55
3-2.1.2	chr3	26850000	35350000	8.5
3-2.2.1	chr3	35350000	40350000	5
3-2.2.2	chr3	40350000	51100000	10.75
3-2.2.3	chr3	51100000	54850000	3.75
3-2.2.4	chr3	54850000	64800000	9.95
3-2.2.5	chr3	64800000	68200000	3.4
3-2.3.1	chr3	68200000	70450000	2.25
3-2.3.2	chr3	70450000	75700000	5.25
3-3.1.1	chr3	75700000	84450000	8.75
3-3.1.2	chr3	84450000	91350000	6.9
3-4.1.1	chr3	91350000	95850000	4.5
3-4.1.2	chr3	95850000	103500000	7.65
3-4.1.3	chr3	103500000	109850000	6.35
3-4.2.1	chr3	109850000	116600000	6.75
3-4.2.2	chr3	116600000	120850000	4.25
3-4.2.3	chr3	120850000	125550000	4.7
3-4.2.4	chr3	125550000	129950000	4.4
3-4.2.5	chr3	129950000	145500000	15.55
3-4.3.1	chr3	145500000	154300000	8.8
3-4.3.2	chr3	154300000	158400000	4.1
3-4.3.3	chr3	158400000	163250000	4.85
3-5.1.1	chr3	163250000	174600000	11.35
3-5.2.1	chr3	174600000	181050000	6.45
3-5.2.2	chr3	181050000	191450000	10.4
3-5.2.3	chr3	191450000	198050000	6.6
4-1.1.1	chr4	0	4050000	4.05
4-1.2.1	chr4	4050000	9300000	5.25
4-2.1.1	chr4	9300000	12350000	3.05
4-2.1.2	chr4	12350000	20050000	7.7
4-2.2.1	chr4	20050000	32250000	12.2
4-3.1.1	chr4	32250000	45450000	13.2
4-3.2.1	chr4	45450000	50500000	5.05
4-4.1.1	chr4	50500000	63100000	12.6
4-5.1.1	chr4	63100000	70250000	7.15
4-5.1.2	chr4	70250000	73300000	3.05
4-5.1.3	chr4	73300000	80650000	7.35
4-5.1.4	chr4	80650000	86000000	5.35
4-5.1.5	chr4	86000000	92750000	6.75
4-5.1.6	chr4	92750000	97900000	5.15
4-5.2.1	chr4	97900000	104700000	6.8
4-5.2.2	chr4	104700000	107750000	3.05
4-5.2.3	chr4	107750000	112250000	4.5
4-5.3.1	chr4	112250000	119350000	7.1
4-5.4.1	chr4	119350000	127050000	7.7
4-5.4.2	chr4	127050000	132750000	5.7
4-6.1.1	chr4	132750000	144900000	12.15
4-7.1.1	chr4	144900000	150350000	5.45
4-7.2.1	chr4	150350000	158400000	8.05
4-7.3.1	chr4	158400000	162800000	4.4
4-8.1.1	chr4	162800000	172900000	10.1
4-8.1.2	chr4	172900000	179250000	6.35
4-8.2.1	chr4	179250000	191200000	11.95
5-1.1.1	chr5	0	4250000	4.25
5-1.2.1	chr5	4250000	7400000	3.15
5-1.2.2	chr5	7400000	12650000	5.25
5-1.3.1	chr5	12650000	20850000	8.2
5-2.1.1	chr5	20850000	27650000	6.8
5-2.1.2	chr5	27650000	33050000	5.4
5-2.1.3	chr5	33050000	34250000	1.2
5-2.2.1	chr5	34250000	40700000	6.45
5-2.2.2	chr5	40700000	47250000	6.55
5-3.1.1	chr5	47250000	51250000	4
5-3.1.2	chr5	51250000	57700000	6.45
5-3.1.3	chr5	57700000	62750000	5.05
5-3.1.4	chr5	62750000	66400000	3.65
5-3.1.5	chr5	66400000	69400000	3
5-4.1.1	chr5	69400000	74350000	4.95
5-4.1.2	chr5	74350000	85000000	10.65
5-4.2.1	chr5	85000000	87100000	2.1
5-4.2.2	chr5	87100000	91600000	4.5
5-4.3.1	chr5	91600000	98900000	7.3
5-4.3.2	chr5	98900000	101050000	2.15
5-5.1.1	chr5	101050000	104450000	3.4
5-5.1.2	chr5	104450000	109800000	5.35
5-5.1.3	chr5	109800000	113900000	4.1
5-5.1.4	chr5	113900000	117000000	3.1
5-5.1.5	chr5	117000000	120400000	3.4
5-5.2.1	chr5	120400000	125200000	4.8
5-5.2.2	chr5	125200000	128950000	3.75
5-5.2.3	chr5	128950000	136150000	7.2
5-5.2.4	chr5	136150000	140400000	4.25
5-5.2.5	chr5	140400000	144300000	3.9
5-5.3.1	chr5	144300000	147250000	2.95
5-5.3.2	chr5	147250000	152300000	5.05
5-5.4.1	chr5	152300000	155200000	2.9
5-5.4.2	chr5	155200000	165000000	9.8
5-6.1.1	chr5	165000000	170500000	5.5
5-6.1.2	chr5	170500000	175500000	5
5-6.2.1	chr5	175500000	177250000	1.75
5-6.3.1	chr5	177250000	180950000	3.7
6-1.1.1	chr6	0	4100000	4.1
6-1.1.2	chr6	4100000	9100000	5
6-1.2.1	chr6	9100000	12800000	3.7
6-1.2.2	chr6	12800000	19250000	6.45
6-1.3.1	chr6	19250000	23600000	4.35
6-1.3.2	chr6	23600000	26850000	3.25
6-1.4.1	chr6	26850000	29150000	2.3
6-1.4.2	chr6	29150000	32450000	3.3
6-1.4.3	chr6	32450000	39650000	7.2
6-1.4.4	chr6	39650000	48950000	9.3
6-2.1.1	chr6	48950000	55150000	6.2
6-2.2.1	chr6	55150000	57850000	2.7
6-2.2.2	chr6	57850000	61050000	3.2
6-2.3.1	chr6	61050000	67450000	6.4
6-3.1.1	chr6	67450000	72850000	5.4
6-3.1.2	chr6	72850000	74950000	2.1
6-3.1.3	chr6	74950000	78600000	3.65
6-3.2.1	chr6	78600000	81750000	3.15
6-3.2.2	chr6	81750000	85450000	3.7
6-3.2.3	chr6	85450000	87300000	1.85
6-3.2.4	chr6	87300000	95500000	8.2
6-3.3.1	chr6	95500000	98500000	3
6-3.3.2	chr6	98500000	103200000	4.7
6-3.3.3	chr6	103200000	109850000	6.65
6-3.3.4	chr6	109850000	113050000	3.2
6-3.3.5	chr6	113050000	115450000	2.4
6-3.3.6	chr6	115450000	117400000	1.95
6-3.3.7	chr6	117400000	121150000	3.75
6-3.4.1	chr6	121150000	128000000	6.85
6-3.4.2	chr6	128000000	132100000	4.1
6-3.4.3	chr6	132100000	133650000	1.55
6-3.4.4	chr6	133650000	136300000	2.65
6-3.4.5	chr6	136300000	142100000	5.8
6-3.5.1	chr6	142100000	147050000	4.95
6-3.5.2	chr6	147050000	153850000	6.8
6-3.6.1	chr6	153850000	156250000	2.4
6-3.6.2	chr6	156250000	161000000	4.75
6-3.6.3	chr6	161000000	162900000	1.9
6-3.6.4	chr6	162900000	165400000	2.5
6-3.7.1	chr6	165400000	169250000	3.85
6-3.7.2	chr6	169250000	171150000	1.9
7-1.1.1	chr7	0	3750000	3.75
7-1.1.2	chr7	3750000	6950000	3.2
7-1.1.3	chr7	6950000	9650000	2.7
7-1.2.1	chr7	9650000	14400000	4.75
7-1.2.2	chr7	14400000	19300000	4.9
7-1.2.3	chr7	19300000	29550000	10.25
7-1.2.4	chr7	29550000	35100000	5.55
7-1.2.5	chr7	35100000	40500000	5.4
7-1.2.6	chr7	40500000	45950000	5.45
7-1.2.7	chr7	45950000	48950000	3
7-1.2.8	chr7	48950000	53300000	4.35
7-1.2.9	chr7	53300000	57000000	3.7
7-1.2.10	chr7	57000000	60250000	3.25
7-2.1.1	chr7	60250000	61600000	1.35
7-2.2.1	chr7	61600000	63000000	1.4
7-2.2.2	chr7	63000000	66700000	3.7
7-2.2.3	chr7	66700000	72450000	5.75
7-2.3.1	chr7	72450000	74650000	2.2
7-3.1.1	chr7	74650000	76450000	1.8
7-4.1.1	chr7	76450000	79300000	2.85
7-4.1.2	chr7	79300000	84850000	5.55
7-4.1.3	chr7	84850000	89150000	4.3
7-4.1.4	chr7	89150000	95400000	6.25
7-4.1.5	chr7	95400000	102300000	6.9
7-4.1.6	chr7	102300000	109300000	7
7-4.2.1	chr7	109300000	113400000	4.1
7-4.2.2	chr7	113400000	118900000	5.5
7-4.2.3	chr7	118900000	124550000	5.65
7-4.2.4	chr7	124550000	136500000	11.95
7-4.2.5	chr7	136500000	143450000	6.95
7-4.2.6	chr7	143450000	145900000	2.45
7-4.3.1	chr7	145900000	149800000	3.9
7-4.3.2	chr7	149800000	153650000	3.85
7-4.4.1	chr7	153650000	159150000	5.5
8-1.1.1	chr8	0	4550000	4.55
8-1.1.2	chr8	4550000	7500000	2.95
8-2.1.1	chr8	7500000	9750000	2.25
8-2.1.2	chr8	9750000	12200000	2.45
8-3.1.1	chr8	12200000	14600000	2.4
8-3.1.2	chr8	14600000	24600000	10
8-3.2.1	chr8	24600000	31600000	7
8-3.2.2	chr8	31600000	35000000	3.4
8-3.3.1	chr8	35000000	39450000	4.45
8-3.3.2	chr8	39450000	46000000	6.55
8-4.1.1	chr8	46000000	51300000	5.3
8-4.2.1	chr8	51300000	55650000	4.35
8-4.2.2	chr8	55650000	57750000	2.1
8-4.2.3	chr8	57750000	60450000	2.7
8-4.2.4	chr8	60450000	64850000	4.4
8-4.3.1	chr8	64850000	69700000	4.85
8-4.4.1	chr8	69700000	73200000	3.5
8-4.4.2	chr8	73200000	78350000	5.15
8-4.5.1	chr8	78350000	83850000	5.5
8-4.5.2	chr8	83850000	88500000	4.65
8-5.1.1	chr8	88500000	92800000	4.3
8-5.1.2	chr8	92800000	97850000	5.05
8-5.1.3	chr8	97850000	104800000	6.95
8-5.1.4	chr8	104800000	108300000	3.5
8-5.1.5	chr8	108300000	113250000	4.95
8-6.1.1	chr8	113250000	122300000	9.05
8-6.1.2	chr8	122300000	127350000	5.05
8-6.1.3	chr8	127350000	129850000	2.5
8-6.1.4	chr8	129850000	132400000	2.55
8-6.1.5	chr8	132400000	138300000	5.9
8-6.2.1	chr8	138300000	146400000	8.1
9-1.1.1	chr9	0	3100000	3.1
9-1.1.2	chr9	3100000	11550000	8.45
9-1.2.1	chr9	11550000	15850000	4.3
9-1.2.2	chr9	15850000	17450000	1.6
9-1.2.3	chr9	17450000	19800000	2.35
9-1.2.4	chr9	19800000	24950000	5.15
9-1.3.1	chr9	24950000	30200000	5.25
9-1.4.1	chr9	30200000	33650000	3.45
9-1.4.2	chr9	33650000	40000000	6.35
9-2.1.1	chr9	40000000	42800000	2.8
9-3.1.1	chr9	42800000	46350000	3.55
9-4.1.1	chr9	46350000	48050000	1.7
9-5.1.1	chr9	64700000	69350000	4.65
9-5.2.1	chr9	69350000	70400000	1.05
9-5.3.1	chr9	70400000	73650000	3.25
9-5.3.2	chr9	73650000	76450000	2.8
9-5.3.3	chr9	76450000	78350000	1.9
9-5.3.4	chr9	78350000	83350000	5
9-5.4.1	chr9	83350000	88750000	5.4
9-5.4.2	chr9	88750000	90750000	2
9-5.4.3	chr9	90750000	93400000	2.65
9-5.4.4	chr9	93400000	97150000	3.75
9-5.4.5	chr9	97150000	99750000	2.6
9-5.4.6	chr9	99750000	105800000	6.05
9-5.5.1	chr9	105800000	108900000	3.1
9-5.5.2	chr9	108900000	111000000	2.1
9-5.5.3	chr9	111000000	113350000	2.35
9-5.5.4	chr9	113350000	115750000	2.4
9-5.5.5	chr9	115750000	118550000	2.8
9-5.5.6	chr9	118550000	121450000	2.9
9-5.6.1	chr9	121450000	125400000	3.95
9-5.6.2	chr9	125400000	128800000	3.4
9-5.6.3	chr9	128800000	135150000	6.35
9-5.6.4	chr9	135150000	138400000	3.25
9-5.6.5	chr9	138400000	141250000	2.85
10-1.1.1	chr10	0	4950000	4.95
10-1.1.2	chr10	4950000	9500000	4.55
10-1.2.1	chr10	9500000	18000000	8.5
10-1.3.1	chr10	18000000	25750000	7.75
10-1.3.2	chr10	25750000	40000000	14.25
10-2.1.1	chr10	41550000	42550000	1
10-2.1.2	chr10	42550000	46600000	4.05
10-2.2.1	chr10	46600000	47950000	1.35
10-2.3.1	chr10	47950000	49000000	1.05
10-3.1.1	chr10	49000000	51350000	2.35
10-3.2.1	chr10	51350000	57300000	5.95
10-3.3.1	chr10	57300000	67000000	9.7
10-3.4.1	chr10	67000000	78300000	11.3
10-3.4.2	chr10	78300000	81550000	3.25
10-3.5.1	chr10	81550000	83550000	2
10-3.5.2	chr10	83550000	89050000	5.5
10-4.1.1	chr10	89050000	96600000	7.55
10-4.1.2	chr10	96600000	100750000	4.15
10-4.1.3	chr10	100750000	107650000	6.9
10-4.2.1	chr10	107650000	117300000	9.65
10-4.3.1	chr10	117300000	122650000	5.35
10-4.3.2	chr10	122650000	128700000	6.05
10-4.3.3	chr10	128700000	135550000	6.85
11-1.1.1	chr11	0	3450000	3.45
11-1.2.1	chr11	3450000	5050000	1.6
11-1.2.2	chr11	5050000	7100000	2.05
11-1.2.3	chr11	7100000	16400000	9.3
11-1.3.1	chr11	16400000	24950000	8.55
11-2.1.1	chr11	24950000	29450000	4.5
11-2.1.2	chr11	29450000	39000000	9.55
11-3.1.1	chr11	39000000	48950000	9.95
11-3.2.1	chr11	48950000	50950000	2
11-4.1.1	chr11	50950000	52400000	1.45
11-5.1.1	chr11	53850000	58050000	4.2
11-5.1.2	chr11	58050000	63050000	5
11-5.1.3	chr11	63050000	67650000	4.6
11-5.1.4	chr11	67650000	71450000	3.8
11-5.2.1	chr11	71450000	81150000	9.7
11-5.3.1	chr11	81150000	84350000	3.2
11-5.4.1	chr11	84350000	87500000	3.15
11-5.4.2	chr11	87500000	89600000	2.1
11-6.1.1	chr11	89600000	98300000	8.7
11-6.2.1	chr11	98300000	105300000	7
11-6.3.1	chr11	105300000	109300000	4
11-6.3.2	chr11	109300000	114550000	5.25
11-6.3.3	chr11	114550000	122000000	7.45
11-6.3.4	chr11	122000000	124100000	2.1
11-6.3.5	chr11	124100000	127550000	3.45
11-6.4.1	chr11	127550000	135050000	7.5
12-1.1.1	chr12	0	5450000	5.45
12-1.1.2	chr12	5450000	8500000	3.05
12-1.2.1	chr12	8500000	17950000	9.45
12-2.1.1	chr12	17950000	21050000	3.1
12-2.1.2	chr12	21050000	29600000	8.55
12-2.2.1	chr12	29600000	35700000	6.1
12-3.1.1	chr12	37050000	41450000	4.4
12-3.1.2	chr12	41450000	45100000	3.65
12-3.1.3	chr12	45100000	55700000	10.6
12-3.2.1	chr12	55700000	61300000	5.6
12-4.1.1	chr12	61300000	64000000	2.7
12-4.2.1	chr12	64000000	67350000	3.35
12-4.2.2	chr12	67350000	71350000	4
12-4.2.3	chr12	71350000	73950000	2.6
12-4.3.1	chr12	73950000	79000000	5.05
12-4.3.2	chr12	79000000	81900000	2.9
12-4.3.3	chr12	81900000	84600000	2.7
12-4.3.4	chr12	84600000	87200000	2.6
12-5.1.1	chr12	87200000	91150000	3.95
12-5.2.1	chr12	91150000	98050000	6.9
12-5.3.1	chr12	98050000	100300000	2.25
12-5.3.2	chr12	100300000	106800000	6.5
12-5.3.3	chr12	106800000	112100000	5.3
12-5.3.4	chr12	112100000	115300000	3.2
12-5.4.1	chr12	115300000	119200000	3.9
12-5.4.2	chr12	119200000	127650000	8.45
12-5.5.1	chr12	127650000	130250000	2.6
12-5.5.2	chr12	130250000	133900000	3.65
13-1.1	chr13	18200000	23200000	5
13-1.2	chr13	23200000	27250000	4.05
13-1.3	chr13	27250000	32100000	4.85
13-1.4	chr13	32100000	38250000	6.15
13-2.1	chr13	38250000	48100000	9.85
13-2.2	chr13	48100000	57650000	9.55
13-3.1	chr13	57650000	64550000	6.9
13-4.1	chr13	64550000	86800000	22.25
13-5.1	chr13	86800000	93300000	6.5
13-5.2	chr13	93300000	97150000	3.85
13-5.3	chr13	97150000	102200000	5.05
13-5.4	chr13	102200000	106000000	3.8
13-6.1	chr13	106000000	112500000	6.5
13-6.2	chr13	112500000	115200000	2.7
14-1.1	chr14	18200000	28200000	10
14-2.1	chr14	28200000	33550000	5.35
14-2.2	chr14	33550000	38000000	4.45
14-2.3	chr14	38000000	43700000	5.7
14-3.1	chr14	43700000	47800000	4.1
14-3.2	chr14	47800000	57550000	9.75
14-3.3	chr14	57550000	63100000	5.55
14-3.4	chr14	63100000	86000000	22.9
14-4.1	chr14	86000000	99000000	13
14-4.2	chr14	99000000	106500000	7.5
14-4.3	chr14	106500000	107350000	0.85
15-1.1	chr15	19200000	23400000	4.2
15-1.2	chr15	23400000	28800000	5.4
15-2.1	chr15	28800000	30700000	1.9
15-3.1	chr15	30700000	32650000	1.95
15-4.1	chr15	32650000	37650000	5
15-4.2	chr15	37650000	47350000	9.7
15-4.3	chr15	47350000	54000000	6.65
15-4.4	chr15	54000000	61950000	7.95
15-4.5	chr15	61950000	71700000	9.75
15-4.6	chr15	71700000	82850000	11.15
15-5.1	chr15	82850000	84900000	2.05
15-5.2	chr15	84900000	87750000	2.85
15-5.3	chr15	87750000	95300000	7.55
15-5.4	chr15	95300000	97950000	2.65
15-5.5	chr15	97950000	102550000	4.6
16-1.1	chr16	0	7100000	7.1
16-1.2	chr16	7100000	15200000	8.1
16-1.3	chr16	15200000	16600000	1.4
16-2.1	chr16	16600000	18500000	1.9
16-3.1	chr16	18500000	29350000	10.85
16-3.2	chr16	29350000	32250000	2.9
16-3.3	chr16	32250000	33050000	0.8
16-4.1	chr16	33050000	36100000	3.05
16-5.1	chr16	45550000	52100000	6.55
16-5.2	chr16	52100000	61600000	9.5
16-5.3	chr16	61600000	71050000	9.45
16-5.4	chr16	71050000	76800000	5.75
16-5.5	chr16	76800000	83200000	6.4
16-5.6	chr16	83200000	90400000	7.2
17-1.1	chr17	0	3150000	3.15
17-1.2	chr17	3150000	15550000	12.4
17-2.1	chr17	15550000	18500000	2.95
17-2.2	chr17	18500000	20450000	1.95
17-3.1	chr17	20450000	23100000	2.65
17-4.1	chr17	24450000	36250000	11.8
17-4.2	chr17	36250000	44600000	8.35
17-4.3	chr17	44600000	51500000	6.9
17-5.1	chr17	51500000	60450000	8.95
17-5.2	chr17	60450000	63950000	3.5
17-5.3	chr17	63950000	68800000	4.85
17-5.4	chr17	68800000	81200000	12.4
18-1.1	chr18	0	16250000	16.25
18-2.1	chr18	17700000	27200000	9.5
18-3.1	chr18	27200000	30800000	3.6
18-3.2	chr18	30800000	38100000	7.3
18-3.3	chr18	38100000	50850000	12.75
18-3.4	chr18	50850000	58550000	7.7
18-3.5	chr18	58550000	64300000	5.75
18-4.1	chr18	64300000	69250000	4.95
18-4.2	chr18	69250000	78100000	8.85
19-1.1	chr19	0	8900000	8.9
19-2.1	chr19	8900000	15000000	6.1
19-2.2	chr19	15000000	20600000	5.6
19-2.3	chr19	20600000	25450000	4.85
19-3.1	chr19	26900000	31950000	5.05
19-3.2	chr19	31950000	37650000	5.7
19-3.3	chr19	37650000	43550000	5.9
19-4.1	chr19	43550000	54450000	10.9
19-5.1	chr19	54450000	57250000	2.8
19-5.2	chr19	57250000	59150000	1.9
20-1.1	chr20	0	7800000	7.8
20-1.2	chr20	7800000	12550000	4.75
20-2.1	chr20	12550000	22000000	9.45
20-2.2	chr20	22000000	27150000	5.15
20-3.1	chr20	28600000	38600000	10
20-3.2	chr20	38600000	41150000	2.55
20-3.3	chr20	41150000	51150000	10
20-3.4	chr20	51150000	54100000	2.95
20-4.1	chr20	54100000	59200000	5.1
20-4.2	chr20	59200000	63050000	3.85
21-1.1	chr21	8600000	9350000	0.75
21-1.2	chr21	9350000	10250000	0.9
21-1.3	chr21	10250000	12000000	1.75
21-2.1	chr21	13500000	14650000	1.15
21-3.1	chr21	14650000	18200000	3.55
21-3.2	chr21	18200000	22700000	4.5
21-4.1	chr21	22700000	29300000	6.6
21-5.1	chr21	29300000	31650000	2.35
21-5.2	chr21	31650000	36950000	5.3
21-5.3	chr21	36950000	41750000	4.8
21-5.4	chr21	41750000	44500000	2.75
21-5.5	chr21	44500000	47350000	2.85
21-5.6	chr21	47350000	48150000	0.8
22-1	chr22	15250000	18800000	3.55
22-2	chr22	18800000	20500000	1.7
22-3	chr22	20500000	21700000	1.2
22-4	chr22	21700000	28350000	6.65
22-5	chr22	28350000	34750000	6.4
22-6	chr22	34750000	49050000	14.3
22-7	chr22	49050000	51350000	2.3
X-1.1.1	chrX	0	4700000	4.7
X-1.2.1	chrX	4700000	8300000	3.6
X-1.2.2	chrX	8300000	10800000	2.5
X-1.2.3	chrX	10800000	14500000	3.7
X-1.2.4	chrX	14500000	17900000	3.4
X-1.2.5	chrX	17900000	21450000	3.55
X-1.3.1	chrX	21450000	27300000	5.85
X-1.4.1	chrX	27300000	33700000	6.4
X-1.5.1	chrX	33700000	36900000	3.2
X-1.5.2	chrX	36900000	43900000	7
X-1.6.1	chrX	43900000	48100000	4.2
X-1.6.2	chrX	48100000	52300000	4.2
X-1.7.1	chrX	52300000	60850000	8.55
X-2.1.1	chrX	60850000	66400000	5.55
X-2.2.1	chrX	66400000	69050000	2.65
X-2.2.2	chrX	69050000	72150000	3.1
X-2.3.1	chrX	72150000	75650000	3.5
X-2.3.2	chrX	75650000	81750000	6.1
X-2.3.3	chrX	81750000	88950000	7.2
X-3.1.1	chrX	88950000	89600000	0.65
X-3.2.1	chrX	89600000	91150000	1.55
X-3.3.1	chrX	91150000	91900000	0.75
X-4.1.1	chrX	91900000	98450000	6.55
X-4.1.2	chrX	98450000	101600000	3.15
X-4.2.1	chrX	101600000	105050000	3.45
X-4.2.2	chrX	105050000	108000000	2.95
X-4.2.3	chrX	108000000	113650000	5.65
X-4.2.4	chrX	113650000	115800000	2.15
X-4.3.1	chrX	115800000	121150000	5.35
X-4.3.2	chrX	121150000	126150000	5
X-4.4.1	chrX	126150000	130700000	4.55
X-4.4.2	chrX	130700000	134900000	4.2
X-4.4.3	chrX	134900000	137400000	2.5
X-4.4.4	chrX	137400000	140650000	3.25
X-5.1.1	chrX	140650000	143300000	2.65
X-5.1.2	chrX	143300000	148900000	5.6
X-5.1.3	chrX	148900000	151650000	2.75
X-5.1.4	chrX	151650000	154700000	3.05
X-5.1.5	chrX	154700000	155300000	0.6
