# Supplementary material for: Exploring chromatin hierarchical organization via Markov State Modelling
Source: PLoS Comput Biol. 2018 Dec 31;14(12):e1006686. doi: 10.1371/journal.pcbi.1006686 (PMC6355033; doi:10.1371/journal.pcbi.1006686)
Supplement: S4 Table — Partition labels are color-coded by their positions along the chromosome: pericentromeric partitions are red, and telomeric partitions are yellow. Each row represents a high-affinity partition pair (C > 3), and the cells under the factor columns represent the lower Z-score of that factor among the two partitions, using a discrete grey scale. Black cells indicate both Z-scores are above 2.0, dark grey between 1.5 and 2, and light grey for both between 1.0 and 1.5. (XLSX) [file pcbi.1006686.s020.xlsx]

## Sheet: AllHighAffinity
Partition1	Partition2	PSize1	PSize2	Loc1	Loc2	IntStr	pab/papb-1	Affinity	EdgeType	H3K4Me1	H3K4Me3	H3K27Ac	H3K27Me3	H3K9Ac	H3K9Me3	RUNX3	POL2	POL3	CTCF	RAD21	SMC3	DNase
1-5.1.1	21-1.2	1.4	0.9	peri	peri	0	201.383	202.383	mm	-1.6645	0.437035	-2.20916	-0.73692	-1.89318	2.0926	-3.54127	-0.0346075	0.153279	-2.07493	0.134572	-1.37501	-2.25381
1-8.1.1	2-3.1.1	1.05	2.2	other	peri	0	198.265	199.265	l	-0.512741	0.447772	-0.495175	3.02821	-0.0889588	0.252559	-2.71544	1.22875	0.166082	-1.90948	-0.0378888	-0.99655	-2.52435
1-6.1.1	21-1.2	0.25	0.9	peri	peri	0	93.4171	94.4171	mm	0.107037	1.42445	-1.13841	0.670284	-0.484177	3.21426	-1.82314	-0.525138	-0.298409	-1.88597	-0.279103	-1.60218	-1.90928
1-5.1.1	21-1.3	1.4	1.75	peri	peri	0	78.1873	79.1873	mm	-1.6645	0.437035	-2.20916	-0.73692	-1.89318	2.0926	-3.54127	-0.0346075	0.153279	-2.07493	0.134572	-1.37501	-2.25381
1-6.1.1	10-2.1.1	0.25	1	peri	peri	0	65.6161	66.6161	l	0.107037	1.42445	-1.13841	0.670284	-0.484177	3.21426	-1.82314	-0.525138	-0.298409	-1.88597	-0.279103	-1.60218	-3.56081
7-2.1.1	16-3.3	1.35	0.8	peri	other	0	61.3611	62.3611	mm	-2.57	-1.23088	-2.14688	-2.18003	-2.24417	0.101353	-2.67485	-1.57425	-0.424377	-2.95095	-0.831581	-4.17273	-2.48576
1-4.1.1	19-3.1	1.4	5.05	peri	peri	3	60.9888	61.9888	c	-0.199526	1.58682	-1.41415	2.66543	-1.02621	2.82364	-1.8167	-1.51546	2.85574	-1.24535	2.3765	0.906001	-2.31247
1-4.1.1	19-2.3	1.4	4.85	peri	peri	1.5	56.6149	57.6149	c	-2.47676	-2.40399	-1.95972	-1.45569	-2.32871	-0.0352509	-2.07432	-2.00388	-1.24054	-2.07037	-1.88879	-2.77914	-2.31247
1-5.1.1	4-3.2.1	1.4	5.05	peri	peri	0	54.3876	55.3876	mm	-1.6645	0.437035	-2.20916	-0.73692	-1.89318	2.0926	-3.54127	-0.0346075	0.153279	-2.07493	0.134572	-1.37501	-2.25381
1-7.1.1	2-3.1.1	1.05	2.2	peri	peri	0	42.9698	43.9698	l	0.0287513	0.822315	-0.495175	0.508425	0.0356278	0.442047	-2.71544	0.561078	0.442845	-2.01985	-0.363398	-1.64819	-2.52435
1-4.1.1	10-2.1.1	1.4	1	peri	peri	0	41.1813	42.1813	l	4.44252	9.30478	1.28871	9.28413	5.22122	10.0521	-0.943198	6.02785	10.4107	0.658353	10.4981	8.06193	-3.56081
1-8.1.1	10-2.1.1	1.05	1	other	peri	0	41.1669	42.1669	l	-0.512741	0.447772	0.305925	3.02821	-0.0889588	0.252559	-0.943198	4.2735	0.166082	-0.998331	-0.0378888	-0.99655	-3.56081
13-1.1	21-2.1	5	1.15	peri	peri	0	40.9446	41.9446	mm	-1.6971	-1.505	-1.67043	-1.7758	-2.0793	-0.536123	-1.28906	-1.29822	-1.97185	-1.81447	-1.20709	-2.90448	-1.54492
1-7.1.1	21-1.2	1.05	0.9	peri	peri	0	33.5971	34.5971	mm	0.0287513	0.822315	-0.478566	0.508425	0.0356278	0.442047	-2.25346	0.561078	0.442845	-2.01985	-0.363398	-1.64819	-1.62185
9-5.1.1	21-1.3	4.65	1.75	peri	peri	0	22.4391	23.4391	mm	-0.598367	1.04931	-1.17198	0.044146	-0.693665	2.5864	-1.61928	0.31386	-0.0632704	-1.22315	-0.407614	-2.17341	-1.3823
7-2.2.1	10-2.1.1	1.4	1	peri	peri	0	19.5359	20.5359	mm	2.57369	8.00772	0.0760685	5.78029	2.4273	10.0521	-0.943198	1.16191	9.09429	0.085567	8.58588	3.90719	-3.56081
9-3.1.1	21-2.1	3.55	1.15	other	peri	0	18.6868	19.6868	mm	-1.6971	-1.505	-1.67043	-1.7758	-2.0793	-0.536123	-1.65797	-1.29822	-2.11627	-1.81447	-2.03675	-2.90448	-1.54492
1-5.1.1	10-2.1.1	1.4	1	peri	peri	0	18.346	19.346	l	-1.6645	0.437035	-2.20916	-0.73692	-1.89318	2.0926	-3.54127	-0.0346075	0.153279	-2.07493	0.134572	-1.37501	-3.56081
7-2.2.1	16-3.3	1.4	0.8	peri	other	0	18.2793	19.2793	mm	-1.70425	-0.589471	-1.599	-0.362266	-1.45447	0.20154	-2.67485	-1.56955	1.1001	-1.99373	-0.831581	-4.17273	-2.07388
1-5.1.1	4-4.1.1	1.4	12.6	peri	peri	0	17.9674	18.9674	mm	-1.6645	-0.834709	-2.20916	-1.27408	-1.89318	-0.528642	-3.54127	-0.697444	-1.17999	-2.07493	-1.14153	-2.37454	-2.25381
1-6.1.1	2-3.1.1	0.25	2.2	peri	peri	0	17.9532	18.9532	l	0.107037	1.42445	-1.13841	0.670284	-0.484177	3.21426	-2.71544	-0.525138	-0.298409	-1.90948	-0.279103	-1.60218	-2.52435
1-6.1.1	21-1.3	0.25	1.75	peri	peri	0	16.7746	17.7746	mm	-0.372049	1.42445	-1.17198	0.670284	-0.693665	2.5864	-1.82314	-0.525138	-0.298409	-1.88597	-0.279103	-1.60218	-1.90928
9-4.1.1	21-2.1	1.7	1.15	peri	peri	0	16.2806	17.2806	mm	-2.0175	-2.37791	-1.70814	-3.05883	-2.0793	-2.05722	-2.52369	-1.83333	-3.36635	-2.4151	-3.88338	-3.43865	-1.66216
1-4.1.1	21-1.2	1.4	0.9	peri	peri	0	16.2539	17.2539	mm	0.795852	3.44261	-0.162979	3.12905	0.880333	4.6841	0.279261	2.68036	4.53298	2.00436	3.38928	1.41792	-2.31247
1-7.2.1	2-3.1.1	2.3	2.2	other	peri	0	15.8426	16.8426	l	-1.1262	-0.244203	-0.64313	0.064095	-0.191621	-0.287848	-2.71544	1.22875	0.404353	-1.90948	-0.233755	-0.832613	-2.52435
1-5.1.1	4-2.2.1	1.4	12.2	peri	other	0	14.7532	15.7532	mm	-1.6645	-0.56989	-2.20916	-0.910583	-1.89318	-0.191273	-3.54127	-0.620531	-0.47623	-2.07493	-0.508026	-1.37501	-2.25381
10-2.1.1	21-1.3	1	1.75	peri	peri	0	13.8127	14.8127	mm	-0.372049	2.11197	-1.17198	1.37335	-0.693665	2.5864	-0.943198	0.602591	2.45658	-0.888857	2.52422	0.332218	-3.56081
1-7.1.2	2-3.1.1	1.75	2.2	other	peri	0	13.5815	14.5815	l	0.984344	1.80272	-0.495175	2.3637	0.62123	0.158412	-2.71544	1.22875	0.547919	-1.90948	0.266724	-0.584383	-2.52435
1-7.1.1	21-1.3	1.05	1.75	peri	peri	0	12.9567	13.9567	mm	-0.372049	0.822315	-1.17198	0.508425	-0.693665	0.442047	-2.25346	0.561078	0.442845	-2.01985	-0.363398	-1.64819	-1.62185
1-4.1.1	19-5.2	1.4	1.9	peri	telo	0	12.92	13.92	c	-0.885138	1.22912	-0.298446	-0.780961	0.513089	1.43415	-0.263424	0.506173	-0.282733	-1.04738	-0.770945	-0.687921	-2.31247
15-1.2	21-1.2	5.4	0.9	peri	peri	0	12.5254	13.5254	mm	-1.87194	-1.71686	-1.81048	-2.0426	-1.71593	2.34879	-2.5525	-1.6114	-2.18646	-1.92597	-2.07498	-1.63362	-0.995772
16-4.1	21-1.3	3.05	1.75	peri	peri	0	12.516	13.516	mm	-1.58885	-0.2203	-1.77886	-0.287373	-1.52777	0.657943	-2.35933	-0.616035	2.00985	-1.96023	1.77551	-1.5264	-1.3593
1-4.1.1	19-3.2	1.4	5.7	peri	other	0	12.2551	13.2551	c	-0.739142	-0.986396	-0.802971	-0.32789	-0.838645	-0.289751	-0.288766	-0.768338	-0.453153	-0.65381	-0.706699	-0.50228	-2.31247
15-1.2	21-1.3	5.4	1.75	peri	peri	0	11.9765	12.9765	mm	-1.87194	-1.71686	-1.81048	-2.0426	-1.71593	2.34879	-2.5525	-1.6114	-2.18646	-1.92597	-2.07498	-1.63362	-0.995772
1-4.1.1	5-3.1.1	1.4	4	peri	peri	0	11.9447	12.9447	mm	-2.45741	-2.66191	-2.13968	-3.15571	-2.47438	-3.09139	-2.33823	-1.62055	-3.88953	-2.39001	-3.3855	-4.14449	-2.31247
7-2.1.1	21-1.3	1.35	1.75	peri	peri	0	11.6417	12.6417	m	-2.57	-1.23088	-2.14688	-2.18003	-2.24417	0.101353	-2.6744	-1.57425	-0.424377	-2.95095	-0.672565	-3.88784	-2.48576
7-1.2.10	16-3.3	3.25	0.8	peri	other	0	11.6142	12.6142	mm	-2.97103	-1.95439	-2.34956	-2.80399	-2.78142	-0.372265	-2.67485	-1.61261	-2.36172	-3.0385	-2.38616	-4.23862	-2.07388
1-4.1.1	5-2.2.2	1.4	6.55	peri	peri	0	11.5791	12.5791	mm	-1.11576	-0.228975	-0.523089	-1.26559	-0.197726	-0.423448	-0.808218	-0.299753	-0.413211	-0.412484	-0.513155	-1.07257	-2.31247
1-4.1.1	21-1.3	1.4	1.75	peri	peri	0	11.5629	12.5629	mm	-0.372049	2.11197	-1.17198	1.37335	-0.693665	2.5864	-0.915638	0.602591	2.45658	-0.888857	2.52422	0.332218	-2.31247
10-2.1.1	21-1.2	1	0.9	peri	peri	0	11.431	12.431	mm	0.795852	3.44261	-0.162979	3.12905	0.880333	4.6841	-0.943198	2.68036	4.53298	0.658353	3.38928	1.41792	-3.56081
1-5.1.1	4-2.1.2	1.4	7.7	peri	other	0	11.278	12.278	mm	-1.6645	-0.134255	-2.20916	-0.73692	-1.89318	-0.0376079	-3.54127	-0.218929	-0.354664	-2.07493	-0.141008	-1.37501	-2.25381
9-5.1.1	21-2.1	4.65	1.15	peri	peri	0	10.7436	11.7436	mm	-1.6971	-1.505	-1.67043	-1.7758	-2.0793	-0.536123	-1.61928	-1.29822	-0.942631	-1.81447	-1.01734	-2.90448	-1.54492
13-1.1	21-1.3	5	1.75	peri	peri	0	10.7391	11.7391	mm	-0.372049	-0.2611	-1.17198	-1.4846	-0.693665	0.276689	-0.915638	0.391267	-1.97185	-0.888857	-1.20709	-1.95423	-0.910271
2-3.1.1	10-2.1.1	2.2	1	peri	peri	0	10.4723	11.4723	p	0.984344	6.27618	-0.495175	5.57214	0.62123	9.00516	-2.71544	1.22875	8.22326	-1.90948	7.84205	-0.584383	-3.56081
1-5.1.1	4-3.1.1	1.4	13.2	peri	other	0	10.3417	11.3417	mm	-1.6645	0.415007	-2.20916	-0.73692	-1.89318	-0.0587684	-3.54127	-0.0346075	0.153279	-2.07493	0.134572	-1.37501	-2.25381
7-2.1.1	9-2.1.1	1.35	2.8	peri	other	0	10.239	11.239	mm	-2.57	-1.23088	-2.14688	-2.18003	-2.24417	-0.571279	-2.6744	-1.57425	-2.7424	-2.95095	-3.52896	-3.88784	-2.48576
1-4.1.1	6-2.2.2	1.4	3.2	peri	peri	0	10.2067	11.2067	l	-1.25075	-0.239183	-1.43802	-1.39881	-1.04249	5.6817	-2.54183	-0.75265	-0.611981	-1.54096	-0.303976	-2.52463	-2.31247
6-1.1.1	16-4.1	4.1	3.05	telo	peri	0	10.0673	11.0673	l	-1.58885	-0.2203	-1.77886	-0.287373	-1.52777	0.657943	-2.35933	-0.616035	0.678811	-1.96023	1.68904	-1.5264	-1.3593
1-5.1.1	4-1.2.1	1.4	5.25	peri	other	0	9.85164	10.8516	mm	-1.6645	0.179903	-2.20916	-0.73692	-1.89318	0.0353763	-3.54127	-0.0346075	-1.03631	-2.07493	-0.0824566	-1.37501	-2.25381
6-1.1.1	16-3.3	4.1	0.8	telo	other	0	9.84917	10.8492	l	-1.70425	-0.589471	-1.599	-0.362266	-1.45447	0.20154	-2.67485	-1.56955	0.678811	-1.99373	-0.831581	-4.17273	-2.07388
9-4.1.1	10-2.1.1	1.7	1	peri	peri	0	9.69368	10.6937	p	-2.0175	-2.37791	-1.70814	-3.05883	-2.06624	-2.05722	-2.52369	-1.83333	-3.36635	-2.4151	-3.88338	-3.43865	-3.56081
11-4.1.1	21-1.2	1.45	0.9	peri	peri	0	9.67098	10.671	mm	-0.954659	0.992315	-1.28162	-1.09592	-1.03979	4.6841	-2.35632	-1.01946	-2.62934	-1.91225	-1.54701	-3.96112	-2.11637
1-5.1.1	4-2.1.1	1.4	3.05	peri	other	0	9.49462	10.4946	mm	-1.6645	-0.152933	-2.20916	-0.73692	-1.89318	0.122883	-3.54127	-0.0346075	-0.57384	-2.07493	0.134572	-1.37501	-2.25381
1-5.1.1	21-2.1	1.4	1.15	peri	peri	0	9.4208	10.4208	mm	-1.6971	-1.505	-2.20916	-1.7758	-2.0793	-0.536123	-3.54127	-1.29822	-0.942631	-2.07493	-1.01734	-2.90448	-2.25381
7-2.1.1	16-4.1	1.35	3.05	peri	peri	0	9.3749	10.3749	mm	-2.57	-1.23088	-2.14688	-2.18003	-2.24417	0.101353	-2.6744	-1.57425	-0.424377	-2.95095	-0.672565	-3.88784	-2.48576
1-4.1.1	21-2.1	1.4	1.15	peri	peri	0	9.03272	10.0327	mm	-1.6971	-1.505	-1.67043	-1.7758	-2.0793	-0.536123	-1.28906	-1.29822	-0.942631	-1.81447	-1.01734	-2.90448	-2.31247
1-4.1.1	16-4.1	1.4	3.05	peri	peri	0	8.85708	9.85708	c	-1.58885	-0.2203	-1.77886	-0.287373	-1.52777	0.657943	-2.35933	-0.616035	2.00985	-1.96023	1.77551	-1.5264	-2.31247
1-4.1.1	19-5.1	1.4	2.8	peri	other	0	8.59038	9.59038	c	-0.326977	-0.192843	-0.177989	0.276696	-0.252068	-0.416379	-0.0983267	-0.335069	-0.572936	-0.364502	-0.584712	-0.550434	-2.31247
10-2.1.1	16-4.1	1	3.05	peri	peri	0	8.46153	9.46153	l	-1.58885	-0.2203	-1.77886	-0.287373	-1.52777	0.657943	-2.35933	-0.616035	2.00985	-1.96023	1.77551	-1.5264	-3.56081
7-2.1.1	21-2.1	1.35	1.15	peri	peri	0	8.21587	9.21587	m	-2.57	-1.505	-2.14688	-2.18003	-2.24417	-0.536123	-2.6744	-1.57425	-0.942631	-2.95095	-1.01734	-3.88784	-2.48576
16-4.1	21-1.2	3.05	0.9	peri	peri	0	8.02136	9.02136	mm	-1.58885	-0.2203	-1.77886	-0.287373	-1.52777	0.657943	-2.35933	-0.616035	2.00985	-1.96023	1.77551	-1.5264	-1.3593
1-6.1.1	21-2.1	0.25	1.15	peri	peri	0	7.97077	8.97077	mm	-1.6971	-1.505	-1.67043	-1.7758	-2.0793	-0.536123	-1.82314	-1.29822	-0.942631	-1.88597	-1.01734	-2.90448	-1.90928
9-5.1.1	21-1.2	4.65	0.9	peri	peri	0	7.82861	8.82861	mm	-0.598367	1.04931	-0.510378	0.044146	-0.175368	2.85297	-1.61928	0.31386	-0.0632704	-1.22315	-0.407614	-2.17341	-1.3823
7-2.1.1	10-2.1.1	1.35	1	peri	peri	0	7.55453	8.55453	mm	-2.57	-1.23088	-2.14688	-2.18003	-2.24417	0.101353	-2.6744	-1.57425	-0.424377	-2.95095	-0.672565	-3.88784	-3.56081
1-4.1.1	11-4.1.1	1.4	1.45	peri	peri	0	7.38411	8.38411	l	-0.954659	0.992315	-1.28162	-1.09592	-1.03979	8.53807	-2.35632	-1.01946	-2.62934	-1.91225	-1.54701	-3.96112	-2.31247
7-4.3.2	21-1.3	3.85	1.75	other	peri	0	7.37938	8.37938	m	-0.372049	0.625466	-1.17198	-0.112088	-0.693665	0.275806	-0.915638	0.602591	-0.13068	-0.888857	0.134467	-0.00554307	-0.910271
1-4.1.1	7-2.1.1	1.4	1.35	peri	peri	0	7.31146	8.31146	mm	-2.57	-1.23088	-2.14688	-2.18003	-2.24417	0.101353	-2.6744	-1.57425	-0.424377	-2.95095	-0.672565	-3.88784	-2.48576
1-4.1.1	7-2.2.1	1.4	1.4	peri	peri	0	7.25204	8.25204	mm	2.57369	8.00772	0.0760685	5.78029	2.4273	10.092	1.57105	1.16191	9.09429	0.085567	8.58588	3.90719	-2.31247
7-2.1.1	21-1.2	1.35	0.9	peri	peri	0	7.08307	8.08307	m	-2.57	-1.23088	-2.14688	-2.18003	-2.24417	0.101353	-2.6744	-1.57425	-0.424377	-2.95095	-0.672565	-3.88784	-2.48576
9-2.1.1	21-2.1	2.8	1.15	other	peri	0	6.98031	7.98031	mm	-1.6971	-1.505	-1.67043	-1.7758	-2.0793	-0.571279	-2.35858	-1.514	-2.7424	-1.94129	-3.52896	-2.96962	-1.63215
7-2.1.1	11-4.1.1	1.35	1.45	peri	peri	0	6.90824	7.90824	mm	-2.57	-1.23088	-2.14688	-2.18003	-2.24417	0.101353	-2.6744	-1.57425	-2.62934	-2.95095	-1.54701	-3.96112	-2.48576
4-8.2.1	21-1.3	11.95	1.75	telo	peri	0	6.48191	7.48191	m	-0.372049	0.260733	-1.17198	-0.2237	-0.693665	0.214599	-0.915638	0.340687	-0.257803	-0.888857	-0.0329532	-0.0681484	-0.910271
14-1.1	21-1.2	10	0.9	peri	peri	0	6.43394	7.43394	mm	-0.223972	0.672685	-0.162979	-0.336673	0.538432	-0.0416629	-1.03797	0.650506	-1.04425	0.312909	-0.114463	-0.81424	-0.306603
1-8.1.1	7-2.1.1	1.05	1.35	other	peri	0	6.43387	7.43387	mm	-2.57	-1.23088	-2.14688	-2.18003	-2.24417	0.101353	-2.6744	-1.57425	-0.424377	-2.95095	-0.672565	-3.88784	-2.48576
6-2.2.2	21-2.1	3.2	1.15	peri	peri	0	6.41859	7.41859	mm	-1.6971	-1.505	-1.67043	-1.7758	-2.0793	-0.536123	-2.54183	-1.29822	-0.942631	-1.81447	-1.01734	-2.90448	-2.30396
2-4.1.1	21-2.1	3.3	1.15	peri	peri	0	6.16089	7.16089	mm	-3.34679	-2.57985	-1.67043	-3.5951	-3.60734	-1.28779	-3.54147	-2.34789	-3.60212	-2.83118	-3.60118	-6.26621	-2.37865
9-3.1.1	21-1.3	3.55	1.75	other	peri	0	6.15519	7.15519	mm	-1.0577	-0.856589	-1.17198	-0.618502	-0.723145	0.248424	-1.65797	-1.09627	-2.11627	-1.35218	-2.03675	-2.35562	-1.5214
21-5.6	22-7	0.8	2.3	telo	telo	0	6.1365	7.1365	mm	-0.941586	-0.115434	0.907898	-2.01172	0.779683	-0.10799	-1.19361	1.12348	-1.72933	-0.364629	-1.92887	-0.695001	1.19281
9-2.1.1	21-1.2	2.8	0.9	other	peri	0	5.99938	6.99938	mm	-1.2679	-1.18064	-1.07153	-0.845054	-0.919589	-0.571279	-2.35858	-1.514	-2.7424	-1.94129	-3.52896	-2.96962	-1.63215
1-7.2.1	10-2.1.1	2.3	1	other	peri	0	5.83595	6.83595	l	-1.1262	-0.244203	-0.64313	0.064095	-0.191621	-0.287848	-0.943198	5.15136	0.404353	0.658353	-0.233755	-0.832613	-3.56081
1-4.1.1	16-3.3	1.4	0.8	peri	other	0	5.79053	6.79053	c	-1.70425	-0.589471	-1.599	-0.362266	-1.45447	0.20154	-2.67485	-1.56955	1.1001	-1.99373	-0.831581	-4.17273	-2.31247
7-2.2.1	21-1.3	1.4	1.75	peri	peri	0	5.76222	6.76222	m	-0.372049	2.11197	-1.17198	1.37335	-0.693665	2.5864	-0.915638	0.602591	2.45658	-0.888857	2.52422	0.332218	-1.86248
1-4.1.1	5-1.1.1	1.4	4.25	peri	telo	0	5.75853	6.75853	mm	0.118825	-0.10837	0.541957	-0.704039	0.341777	2.06005	-0.591451	0.520299	-2.15249	0.19783	-0.913813	-0.854101	-2.31247
1-5.1.1	21-3.2	1.4	4.5	peri	other	0	5.74246	6.74246	mm	-1.6645	-0.738241	-2.20916	-0.837071	-1.89318	-0.264989	-3.54127	-1.06436	-0.454045	-2.07493	-0.753093	-1.37501	-2.25381
11-4.1.1	21-1.3	1.45	1.75	peri	peri	0	5.70419	6.70419	mm	-0.954659	0.992315	-1.28162	-1.09592	-1.03979	2.5864	-2.35632	-1.01946	-2.62934	-1.91225	-1.54701	-3.96112	-2.11637
14-2.1	21-1.2	5.35	0.9	other	peri	0	5.64782	6.64782	mm	-1.36904	-1.53914	-1.30564	-0.882527	-1.39606	-0.664606	-0.843432	-1.36966	-0.289306	-0.59095	-1.4005	-1.2287	-1.03011
7-1.2.10	21-1.3	3.25	1.75	peri	peri	0	5.64026	6.64026	m	-2.97103	-1.95439	-2.34956	-2.80399	-2.78142	-0.372265	-2.62338	-1.61261	-2.36172	-3.0385	-2.38616	-4.23862	-1.95882
1-5.1.1	4-5.1.1	1.4	7.15	peri	other	0	5.586	6.586	mm	-1.6645	-0.85058	-2.20916	-1.04624	-1.89318	-0.264985	-3.54127	-1.0367	-0.176744	-2.07493	-0.706388	-1.37501	-2.25381
16-4.1	21-2.1	3.05	1.15	peri	peri	0	5.53278	6.53278	mm	-1.6971	-1.505	-1.77886	-1.7758	-2.0793	-0.536123	-2.35933	-1.29822	-0.942631	-1.96023	-1.01734	-2.90448	-1.54492
1-5.1.1	16-4.1	1.4	3.05	peri	peri	0	5.51391	6.51391	c	-1.6645	-0.2203	-2.20916	-0.73692	-1.89318	0.657943	-3.54127	-0.616035	0.153279	-2.07493	0.134572	-1.5264	-2.25381
1-4.1.1	2-3.1.1	1.4	2.2	peri	peri	0	5.5083	6.5083	l	0.984344	6.27618	-0.495175	5.57214	0.62123	9.00516	-2.71544	1.22875	8.22326	-1.90948	7.84205	-0.584383	-2.52435
21-1.2	22-7	0.9	2.3	peri	telo	0	5.18858	6.18858	mm	-0.941586	-0.115434	-0.162979	-2.01172	0.779683	1.63187	-1.19361	1.12348	-1.72933	-0.364629	-1.92887	-0.695001	0.861187
1-7.1.1	10-2.1.1	1.05	1	peri	peri	0	5.1025	6.1025	l	0.0287513	0.822315	-0.478566	0.508425	0.0356278	0.442047	-2.25346	0.561078	0.442845	-2.01985	-0.363398	-1.64819	-3.56081
10-2.1.1	21-2.1	1	1.15	peri	peri	0	5.07419	6.07419	mm	-1.6971	-1.505	-1.67043	-1.7758	-2.0793	-0.536123	-1.28906	-1.29822	-0.942631	-1.81447	-1.01734	-2.90448	-3.56081
7-2.2.1	21-1.2	1.4	0.9	peri	peri	0	5.01105	6.01105	m	0.795852	3.44261	-0.162979	3.12905	0.880333	4.6841	0.279261	1.16191	4.53298	0.085567	3.38928	1.41792	-1.86248
7-2.2.1	16-4.1	1.4	3.05	peri	peri	0	4.9915	5.9915	mm	-1.58885	-0.2203	-1.77886	-0.287373	-1.52777	0.657943	-2.35933	-0.616035	2.00985	-1.96023	1.77551	-1.5264	-1.86248
13-1.2	21-2.1	4.05	1.15	other	peri	0	4.97512	5.97512	mm	-1.6971	-1.505	-1.67043	-1.7758	-2.0793	-0.536123	-1.28906	-1.29822	-0.942631	-1.81447	-1.01734	-2.90448	-1.54492
15-1.1	21-1.3	4.2	1.75	peri	peri	0	4.90476	5.90476	mm	-1.87325	-2.24994	-1.98218	-2.13598	-2.08546	-1.86102	-2.06392	-1.60644	-2.34041	-1.34906	-2.5064	-3.10344	-2.47554
6-2.2.2	10-2.1.1	3.2	1	peri	peri	0	4.88198	5.88198	p	-1.25075	-0.239183	-1.43802	-1.39881	-1.04249	5.6817	-2.54183	-0.75265	-0.611981	-1.54096	-0.303976	-2.52463	-3.56081
15-1.1	21-1.2	4.2	0.9	peri	peri	0	4.84358	5.84358	mm	-1.87325	-2.24994	-1.98218	-2.13598	-2.08546	-1.86102	-2.06392	-1.60644	-2.34041	-1.34906	-2.5064	-3.10344	-2.47554
1-4.1.1	19-2.1	1.4	6.1	peri	other	0	4.84345	5.84345	c	0.25414	0.434982	0.615475	-0.420145	0.938788	-0.109335	0.633751	1.00062	-0.0558689	0.651151	0.255578	0.458211	-2.31247
4-1.1.1	9-3.1.1	4.05	3.55	telo	other	0	4.7908	5.7908	mm	-1.0577	-0.856589	-0.954649	-0.618502	-0.723145	0.248424	-1.65797	-1.09627	-2.11627	-1.35218	-2.03675	-2.35562	-1.5214
1-4.1.1	19-4.1	1.4	10.9	peri	other	0	4.74848	5.74848	c	-0.011684	-0.0206411	0.0323691	0.0754403	0.177102	-0.178123	0.573404	0.186861	-0.264986	0.375964	-0.0833754	0.101145	-2.31247
9-3.1.1	10-2.1.1	3.55	1	other	peri	0	4.62279	5.62279	p	-1.0577	-0.856589	-0.954649	-0.618502	-0.723145	0.248424	-1.65797	-1.09627	-2.11627	-1.35218	-2.03675	-2.35562	-3.56081
1-5.1.1	9-5.1.1	1.4	4.65	peri	peri	0	4.59767	5.59767	l	-1.6645	0.437035	-2.20916	-0.73692	-1.89318	2.0926	-3.54127	-0.0346075	-0.0632704	-2.07493	-0.407614	-2.17341	-2.25381
17-3.1	21-1.2	2.65	0.9	peri	peri	0	4.51215	5.51215	mm	-0.760613	2.73496	-2.11323	3.12905	-1.20061	4.6841	-0.149639	-1.08015	-2.75954	-2.21736	-3.03107	-3.90025	-1.68246
1-6.1.1	15-1.2	0.25	5.4	peri	peri	0	4.44793	5.44793	l	-1.87194	-1.71686	-1.81048	-2.0426	-1.71593	2.34879	-2.5525	-1.6114	-2.18646	-1.92597	-2.07498	-1.63362	-1.90928
6-2.2.2	21-1.3	3.2	1.75	peri	peri	0	4.44151	5.44151	mm	-1.25075	-0.239183	-1.43802	-1.39881	-1.04249	2.5864	-2.54183	-0.75265	-0.611981	-1.54096	-0.303976	-2.52463	-2.30396
13-3.1	21-1.3	6.9	1.75	other	peri	0	4.41442	5.41442	mm	-1.04509	-1.04208	-1.17198	-0.968587	-1.13745	-0.619928	-0.915638	-1.24006	-0.293856	-1.08646	-0.930338	-0.66061	-1.00339
7-2.2.1	21-2.1	1.4	1.15	peri	peri	0	4.41064	5.41064	m	-1.6971	-1.505	-1.67043	-1.7758	-2.0793	-0.536123	-1.28906	-1.29822	-0.942631	-1.81447	-1.01734	-2.90448	-1.86248
7-1.2.10	21-1.2	3.25	0.9	peri	peri	0	4.38194	5.38194	m	-2.97103	-1.95439	-2.34956	-2.80399	-2.78142	-0.372265	-2.62338	-1.61261	-2.36172	-3.0385	-2.38616	-4.23862	-1.95882
16-4.1	19-3.1	3.05	5.05	peri	peri	0	4.37765	5.37765	c	-1.58885	-0.2203	-1.77886	-0.287373	-1.52777	0.657943	-2.35933	-1.51546	2.00985	-1.96023	1.77551	-1.5264	-1.39931
21-1.2	22-1	0.9	3.55	peri	peri	0	4.34491	5.34491	mm	-1.79663	-1.40907	-1.74473	-1.71882	-2.20773	1.88904	-2.25988	-2.0209	-1.51129	-2.563	-1.74423	-2.32953	-2.05028
9-3.1.1	21-1.2	3.55	0.9	other	peri	0	4.31291	5.31291	mm	-1.0577	-0.856589	-0.954649	-0.618502	-0.723145	0.248424	-1.65797	-1.09627	-2.11627	-1.35218	-2.03675	-2.35562	-1.5214
1-4.1.1	19-2.2	1.4	5.6	peri	other	0	4.26807	5.26807	c	0.997736	0.0755547	0.636114	-0.263996	0.512205	-0.570557	0.190198	0.562595	-0.197579	0.260932	0.0985725	0.428936	-2.31247
19-5.2	21-5.6	1.9	0.8	telo	telo	0	4.24062	5.24062	mm	-0.885138	0.665098	-0.298446	-0.780961	0.513089	-0.10799	-0.263424	0.506173	-0.282733	-1.04738	-0.770945	-0.687921	-0.218978
13-1.2	21-1.3	4.05	1.75	other	peri	0	4.23342	5.23342	mm	-0.372049	0.690826	-1.17198	1.37335	-0.693665	0.632628	-0.915638	0.602591	0.598829	-0.888857	1.04619	0.332218	-0.910271
13-1.4	21-1.3	6.15	1.75	other	peri	0	4.22096	5.22096	mm	-0.372049	0.152913	-1.17198	0.0302484	-0.693665	0.433745	-0.915638	-0.0136892	0.324754	-0.888857	0.40873	0.332218	-0.910271
10-2.1.1	11-4.1.1	1	1.45	peri	peri	0	4.21233	5.21233	p	-0.954659	0.992315	-1.28162	-1.09592	-1.03979	8.53807	-2.35632	-1.01946	-2.62934	-1.91225	-1.54701	-3.96112	-3.56081
1-8.1.4	2-3.1.1	4.75	2.2	other	peri	0	4.18054	5.18054	l	0.984344	1.01858	-0.495175	0.0127664	0.62123	0.0759457	-2.71544	0.525571	0.050569	-1.90948	0.0567328	-0.584383	-2.52435
1-8.2.1	2-3.1.1	6.9	2.2	other	peri	0	4.17691	5.17691	l	-0.242004	-0.19171	-0.495175	-0.0604795	-0.328703	-0.0658143	-2.71544	-0.452706	-0.0685212	-1.90948	-0.0707337	-0.584383	-2.52435
14-2.3	21-1.2	5.7	0.9	other	peri	0	4.1605	5.1605	mm	-1.98965	-2.23096	-1.52033	-2.00044	-1.73223	-1.61734	-2.24144	-1.67421	-1.2762	-0.841436	-2.1065	-1.88459	-1.33645
1-3.3.3	10-2.1.1	5.4	1	other	peri	0	4.13732	5.13732	l	0.224789	-0.136785	-0.390149	1.19032	-0.386694	-0.0340082	-0.943198	-0.398228	-0.100144	-0.151001	-0.0509219	-0.0598664	-3.56081
1-6.1.1	11-4.1.1	0.25	1.45	peri	peri	0	4.13194	5.13194	l	-0.954659	0.992315	-1.28162	-1.09592	-1.03979	3.21426	-2.35632	-1.01946	-2.62934	-1.91225	-1.54701	-3.96112	-2.11637
20-4.2	22-7	3.85	2.3	telo	telo	0	4.10885	5.10885	c	-0.941586	-0.115434	0.825899	-2.01172	0.779683	1.63187	-1.19361	0.963902	-2.53233	-0.364629	-1.92887	-0.865743	1.19281
14-4.3	21-5.6	0.85	0.8	telo	telo	0	4.09636	5.09636	mm	0.507999	-0.46619	-0.607946	-0.507455	-0.374327	-2.81251	0.854124	0.124185	-0.254808	0.48992	-0.236469	-0.0570112	-0.365011
19-3.1	21-1.2	5.05	0.9	peri	peri	0	4.07185	5.07185	mm	-0.199526	1.58682	-1.41415	2.66543	-1.02621	2.82364	-1.8167	-1.51546	2.85574	-1.24535	2.3765	0.906001	-1.39931
1-8.1.1	21-1.2	1.05	0.9	other	peri	0	4.05052	5.05052	mm	-0.512741	0.447772	-0.162979	3.02821	-0.0889588	0.252559	0.279261	2.68036	0.166082	-0.998331	-0.0378888	-0.99655	-1.00908
1-3.3.3	2-3.1.1	5.4	2.2	other	peri	0	3.99644	4.99644	l	0.224789	-0.136785	-0.495175	1.19032	-0.386694	-0.0340082	-2.71544	-0.398228	-0.100144	-1.90948	-0.0509219	-0.584383	-2.52435
19-2.3	21-1.3	4.85	1.75	peri	peri	0	3.98697	4.98697	mm	-2.47676	-2.40399	-1.95972	-1.45569	-2.32871	-0.0352509	-2.07432	-2.00388	-1.24054	-2.07037	-1.88879	-2.77914	-2.17981
1-5.1.1	3-4.1.1	1.4	4.5	peri	peri	0	3.93164	4.93164	l	-2.7436	-3.03211	-2.33711	-3.644	-2.6361	-4.45721	-3.54127	-1.92838	-5.23105	-2.65387	-4.22943	-4.6911	-2.25381
1-5.1.1	4-1.1.1	1.4	4.05	peri	telo	0	3.92491	4.92491	mm	-1.6645	0.437035	-2.20916	-0.73692	-1.89318	0.980882	-3.54127	-0.0346075	-0.117149	-2.07493	0.134572	-1.37501	-2.25381
13-1.1	21-1.2	5	0.9	peri	peri	0	3.91297	4.91297	mm	-0.354621	-0.2611	-0.253432	-1.4846	-0.133635	0.276689	0.279261	0.391267	-1.97185	-0.553225	-1.20709	-1.95423	0.00729925
2-3.1.1	7-2.1.1	2.2	1.35	peri	peri	0	3.86776	4.86776	mm	-2.57	-1.23088	-2.14688	-2.18003	-2.24417	0.101353	-2.71544	-1.57425	-0.424377	-2.95095	-0.672565	-3.88784	-2.52435
7-2.1.1	9-5.2.1	1.35	1.05	peri	other	0	3.80804	4.80804	mm	-2.57	-1.23088	-2.14688	-2.18003	-2.24417	0.101353	-2.6744	-1.57425	-0.424377	-2.95095	-0.672565	-3.88784	-2.48576
5-2.1.1	6-2.2.2	6.8	3.2	other	peri	0	3.79486	4.79486	mm	-1.753	-1.6645	-1.55195	-1.78929	-1.33531	-1.16448	-2.66912	-1.34503	-1.256	-1.54096	-1.93493	-2.52463	-2.30396
19-3.1	21-1.3	5.05	1.75	peri	peri	0	3.7914	4.7914	mm	-0.372049	1.58682	-1.41415	1.37335	-1.02621	2.5864	-1.8167	-1.51546	2.45658	-1.24535	2.3765	0.332218	-1.39931
19-5.2	22-7	1.9	2.3	telo	telo	0	3.77205	4.77205	c	-0.941586	-0.115434	-0.298446	-2.01172	0.513089	1.43415	-1.19361	0.506173	-1.72933	-1.04738	-1.92887	-0.695001	-0.218978
7-1.2.10	10-2.1.1	3.25	1	peri	peri	0	3.74655	4.74655	mm	-2.97103	-1.95439	-2.34956	-2.80399	-2.78142	-0.372265	-2.62338	-1.61261	-2.36172	-3.0385	-2.38616	-4.23862	-3.56081
1-5.1.1	11-4.1.1	1.4	1.45	peri	peri	0	3.68401	4.68401	l	-1.6645	0.437035	-2.20916	-1.09592	-1.89318	2.0926	-3.54127	-1.01946	-2.62934	-2.07493	-1.54701	-3.96112	-2.25381
7-2.1.1	11-3.2.1	1.35	2	peri	other	0	3.67837	4.67837	mm	-2.57	-1.23088	-2.14688	-2.18003	-2.24417	0.101353	-2.6744	-1.57425	-0.424377	-2.95095	-0.672565	-3.88784	-2.48576
1-5.1.1	9-5.2.1	1.4	1.05	peri	other	0	3.66	4.66	l	-1.6645	0.437035	-2.20916	-0.73692	-1.89318	2.0926	-3.54127	-0.192185	0.153279	-2.07493	-0.544922	-1.70304	-2.25381
1-4.1.1	5-2.1.1	1.4	6.8	peri	other	0	3.64608	4.64608	mm	-1.753	-1.6645	-1.55195	-1.78929	-1.33531	-1.16448	-2.66912	-1.34503	-1.256	-1.3629	-1.93493	-1.61307	-2.31247
7-1.2.10	21-2.1	3.25	1.15	peri	peri	0	3.60215	4.60215	m	-2.97103	-1.95439	-2.34956	-2.80399	-2.78142	-0.536123	-2.62338	-1.61261	-2.36172	-3.0385	-2.38616	-4.23862	-1.95882
15-1.2	21-2.1	5.4	1.15	peri	peri	0	3.57877	4.57877	mm	-1.87194	-1.71686	-1.81048	-2.0426	-2.0793	-0.536123	-2.5525	-1.6114	-2.18646	-1.92597	-2.07498	-2.90448	-1.54492
16-1.1	19-1.1	7.1	8.9	telo	telo	3	3.5785	4.5785	c	-0.215961	0.0506938	0.544437	-0.603307	0.922805	-0.577014	0.590001	0.924128	-0.61071	1.17613	-0.843692	-0.808399	1.29005
20-4.2	21-5.6	3.85	0.8	telo	telo	0	3.56311	4.56311	mm	-0.0546192	0.149118	0.825899	-1.6646	0.95778	-0.10799	-0.628262	0.963902	-2.53233	0.48992	-1.29482	-0.865743	1.42271
14-1.1	21-1.3	10	1.75	peri	peri	0	3.54192	4.54192	mm	-0.372049	0.672685	-1.17198	-0.336673	-0.693665	-0.0416629	-1.03797	0.602591	-1.04425	-0.888857	-0.114463	-0.81424	-0.910271
16-3.3	21-1.3	0.8	1.75	other	peri	0	3.52775	4.52775	mm	-1.70425	-0.589471	-1.599	-0.362266	-1.45447	0.20154	-2.67485	-1.56955	1.1001	-1.99373	-0.831581	-4.17273	-2.07388
1-5.1.1	15-1.2	1.4	5.4	peri	peri	0	3.52038	4.52038	l	-1.87194	-1.71686	-2.20916	-2.0426	-1.89318	2.0926	-3.54127	-1.6114	-2.18646	-2.07493	-2.07498	-1.63362	-2.25381
19-2.3	21-1.2	4.85	0.9	peri	peri	0	3.51726	4.51726	mm	-2.47676	-2.40399	-1.95972	-1.45569	-2.32871	-0.0352509	-2.07432	-2.00388	-1.24054	-2.07037	-1.88879	-2.77914	-2.17981
15-1.2	16-4.1	5.4	3.05	peri	peri	0	3.49767	4.49767	l	-1.87194	-1.71686	-1.81048	-2.0426	-1.71593	0.657943	-2.5525	-1.6114	-2.18646	-1.96023	-2.07498	-1.63362	-1.3593
9-5.6.5	19-1.1	2.85	8.9	telo	telo	1.5	3.47312	4.47312	l	0.86783	0.275205	0.883414	-0.628393	0.922805	-0.577014	0.777731	0.924128	-0.473493	1.17613	0.128629	0.4008	1.29005
10-2.1.1	11-3.2.1	1	2	peri	other	0	3.45397	4.45397	p	-1.70989	-0.902496	-1.14878	-1.9728	-1.07448	1.26639	-2.48691	-0.862254	1.78936	-1.47345	-0.0377455	-2.50895	-3.56081
7-1.2.10	17-3.1	3.25	2.65	peri	peri	0	3.45039	4.45039	mm	-2.97103	-1.95439	-2.34956	-2.80399	-2.78142	-0.372265	-2.62338	-1.61261	-2.75954	-3.0385	-3.03107	-4.23862	-1.95882
15-1.2	19-2.3	5.4	4.85	peri	peri	0	3.44703	4.44703	l	-2.47676	-2.40399	-1.95972	-2.0426	-2.32871	-0.0352509	-2.5525	-2.00388	-2.18646	-2.07037	-2.07498	-2.77914	-2.17981
17-1.1	21-5.6	3.15	0.8	telo	telo	0	3.44683	4.44683	mm	0.507999	0.104332	0.916253	-1.69194	0.729909	-0.314093	0.854124	0.0697004	-0.944006	0.0502185	-0.236469	-0.0800259	0.728528
15-1.1	21-2.1	4.2	1.15	peri	peri	0	3.44169	4.44169	mm	-1.87325	-2.24994	-1.98218	-2.13598	-2.08546	-1.86102	-2.06392	-1.60644	-2.34041	-1.81447	-2.5064	-3.10344	-2.47554
16-3.3	21-1.2	0.8	0.9	other	peri	0	3.42447	4.42447	mm	-1.70425	-0.589471	-1.599	-0.362266	-1.45447	0.20154	-2.67485	-1.56955	1.1001	-1.99373	-0.831581	-4.17273	-2.07388
11-3.2.1	21-1.3	2	1.75	other	peri	0	3.41613	4.41613	mm	-1.70989	-0.902496	-1.17198	-1.9728	-1.07448	1.26639	-2.48691	-0.862254	1.78936	-1.47345	-0.0377455	-2.50895	-1.54149
1-5.1.1	21-4.1	1.4	6.6	peri	other	0	3.39848	4.39848	mm	-1.6645	-0.573715	-2.20916	-0.73692	-1.89318	-0.238879	-3.54127	-0.539926	-0.246155	-2.07493	-0.578735	-1.37501	-2.25381
6-2.2.2	11-4.1.1	3.2	1.45	peri	peri	0	3.37661	4.37661	p	-1.25075	-0.239183	-1.43802	-1.39881	-1.04249	5.6817	-2.54183	-1.01946	-2.62934	-1.91225	-1.54701	-3.96112	-2.30396
11-3.2.1	21-1.2	2	0.9	other	peri	0	3.37037	4.37037	mm	-1.70989	-0.902496	-1.14878	-1.9728	-1.07448	1.26639	-2.48691	-0.862254	1.78936	-1.47345	-0.0377455	-2.50895	-1.54149
7-2.2.1	11-4.1.1	1.4	1.45	peri	peri	0	3.3334	4.3334	mm	-0.954659	0.992315	-1.28162	-1.09592	-1.03979	8.53807	-2.35632	-1.01946	-2.62934	-1.91225	-1.54701	-3.96112	-2.11637
11-4.1.1	16-3.3	1.45	0.8	peri	other	0	3.32878	4.32878	l	-1.70425	-0.589471	-1.599	-1.09592	-1.45447	0.20154	-2.67485	-1.56955	-2.62934	-1.99373	-1.54701	-4.17273	-2.11637
1-7.1.2	10-2.1.1	1.75	1	other	peri	0	3.3169	4.3169	l	2.08767	1.80272	0.567734	2.3637	1.36051	0.158412	-0.943198	2.3772	0.547919	-0.0960478	0.266724	-0.0883073	-3.56081
19-3.1	21-2.1	5.05	1.15	peri	peri	0	3.3107	4.3107	mm	-1.6971	-1.505	-1.67043	-1.7758	-2.0793	-0.536123	-1.8167	-1.51546	-0.942631	-1.81447	-1.01734	-2.90448	-1.54492
1-8.1.4	10-2.1.1	4.75	1	other	peri	0	3.29879	4.29879	l	1.24116	1.01858	1.62455	0.0127664	1.20725	0.0759457	-0.943198	0.525571	0.050569	0.490369	0.0567328	0.323556	-3.56081
9-5.2.1	22-1	1.05	3.55	other	peri	0	3.28233	4.28233	l	-1.79663	-1.40907	-1.74473	-1.71882	-2.20773	1.88904	-2.25988	-2.0209	-1.51129	-2.563	-1.74423	-2.32953	-2.05028
16-3.3	19-3.1	0.8	5.05	other	peri	0	3.27467	4.27467	c	-1.70425	-0.589471	-1.599	-0.362266	-1.45447	0.20154	-2.67485	-1.56955	1.1001	-1.99373	-0.831581	-4.17273	-2.07388
17-3.1	21-1.3	2.65	1.75	peri	peri	0	3.2719	4.2719	mm	-0.760613	2.11197	-2.11323	1.37335	-1.20061	2.5864	-0.915638	-1.08015	-2.75954	-2.21736	-3.03107	-3.90025	-1.68246
6-2.2.2	7-2.2.1	3.2	1.4	peri	peri	0	3.26822	4.26821	mm	-1.25075	-0.239183	-1.43802	-1.39881	-1.04249	5.6817	-2.54183	-0.75265	-0.611981	-1.54096	-0.303976	-2.52463	-2.30396
6-2.2.2	7-2.1.1	3.2	1.35	peri	peri	0	3.24446	4.24446	mm	-2.57	-1.23088	-2.14688	-2.18003	-2.24417	0.101353	-2.6744	-1.57425	-0.611981	-2.95095	-0.672565	-3.88784	-2.48576
13-2.2	21-1.3	9.55	1.75	other	peri	0	3.24422	4.24422	mm	-0.372049	0.538647	-1.17198	0.452477	-0.693665	1.03152	-0.915638	0.358124	0.180351	-0.888857	0.0161676	-0.0321096	-0.910271
1-6.1.1	21-3.1	0.25	3.55	peri	other	0	3.2289	4.2289	mm	-0.311444	-0.217844	-1.13841	-0.236469	-0.484177	-0.128944	-1.82314	-0.620451	-0.298409	-1.88597	-0.399716	-1.60218	-1.90928
13-1.4	21-2.1	6.15	1.15	other	peri	0	3.22066	4.22066	mm	-1.6971	-1.505	-1.67043	-1.7758	-2.0793	-0.536123	-1.28906	-1.29822	-0.942631	-1.81447	-1.01734	-2.90448	-1.54492
1-8.2.1	10-2.1.1	6.9	1	other	peri	0	3.19487	4.19487	l	-0.242004	-0.19171	-0.322735	-0.0604795	-0.328703	-0.0658143	-0.943198	-0.452706	-0.0685212	-0.2599	-0.0707337	0.0119472	-3.56081
11-1.1.1	17-1.1	3.45	3.15	telo	telo	0	3.18381	4.18381	l	0.438093	0.104332	1.10127	-1.69194	0.729909	-0.314093	0.759465	0.0697004	-1.95157	0.0502185	-0.312242	-0.0800259	0.728528
9-5.1.1	15-1.2	4.65	5.4	peri	peri	0	3.17131	4.17131	p	-1.87194	-1.71686	-1.81048	-2.0426	-1.71593	2.34879	-2.5525	-1.6114	-2.18646	-1.92597	-2.07498	-2.17341	-1.3823
1-5.1.1	21-3.1	1.4	3.55	peri	other	0	3.16056	4.16056	mm	-1.6645	-0.217844	-2.20916	-0.73692	-1.89318	-0.128944	-3.54127	-0.620451	0.0396588	-2.07493	-0.399716	-1.37501	-2.25381
15-2.1	21-1.2	1.9	0.9	other	peri	0	3.15546	4.15546	mm	-1.38445	-1.73363	-1.38372	-0.154746	-1.39413	-1.1816	-0.941997	-1.37254	-1.64118	-1.52459	-1.61199	-1.62674	-0.78267
4-1.1.1	21-5.6	4.05	0.8	telo	telo	0	3.1363	4.1363	m	0.507999	0.665098	0.916253	-0.507455	1.38852	-0.10799	0.854124	1.21612	-0.254808	0.48992	-0.236469	-0.0570112	1.42271
1-6.1.1	19-3.1	0.25	5.05	peri	peri	0	3.13183	4.13183	c	-0.199526	1.42445	-1.41415	0.670284	-1.02621	2.82364	-1.82314	-1.51546	-0.298409	-1.88597	-0.279103	-1.60218	-1.90928
16-1.1	21-5.6	7.1	0.8	telo	telo	0	3.12685	4.12685	mm	-0.215961	0.0506938	0.544437	-0.603307	1.11518	-0.306892	0.590001	1.15851	-0.61071	0.48992	-0.843692	-0.808399	1.42271
1-4.1.1	19-3.3	1.4	5.9	peri	other	0	3.11325	4.11325	c	0.863799	0.368168	1.14519	0.436532	0.381266	-0.518106	0.602317	0.374918	0.0739257	0.520153	0.214543	0.493747	-2.31247
1-8.1.2	2-3.1.1	3.05	2.2	other	peri	0	3.10731	4.10731	l	0.715676	1.74789	-0.495175	-0.141325	0.62123	-0.146392	-2.71544	1.22875	0.0726658	-1.90948	0.0318999	-0.584383	-2.52435
11-1.1.1	21-5.6	3.45	0.8	telo	telo	0	3.10229	4.10229	mm	0.438093	0.544926	0.916253	-0.856904	1.38852	-0.10799	0.759465	1.08598	-1.95157	0.48992	-0.312242	-0.0570112	1.42271
9-5.6.5	11-1.1.1	2.85	3.45	telo	telo	0	3.06249	4.06249	p	0.438093	0.544926	1.10127	-0.856904	1.40356	0.155788	0.759465	1.08598	-1.95157	2.63501	-0.312242	0.0363109	2.7295
14-2.1	21-1.3	5.35	1.75	other	peri	0	3.0368	4.0368	mm	-1.36904	-1.53914	-1.30564	-0.882527	-1.39606	-0.664606	-0.915638	-1.36966	-0.289306	-0.888857	-1.4005	-1.2287	-1.03011
16-3.3	19-2.3	0.8	4.85	other	peri	0	3.03089	4.03089	c	-2.47676	-2.40399	-1.95972	-1.45569	-2.32871	-0.0352509	-2.67485	-2.00388	-1.24054	-2.07037	-1.88879	-4.17273	-2.17981
1-4.1.1	5-2.1.2	1.4	5.4	peri	other	0	2.9515	3.9515	mm	-1.06707	-0.905997	-0.896808	-1.20285	-0.803894	-0.852014	-1.7474	-0.77331	-0.809968	-0.935491	-1.14539	-0.943795	-2.31247
10-2.1.1	19-3.1	1	5.05	peri	peri	0	2.94714	3.94714	l	-0.199526	1.58682	-1.41415	2.66543	-1.02621	2.82364	-1.8167	-1.51546	2.85574	-1.24535	2.3765	0.906001	-3.56081
10-2.1.1	19-2.3	1	4.85	peri	peri	0	2.93708	3.93708	l	-2.47676	-2.40399	-1.95972	-1.45569	-2.32871	-0.0352509	-2.07432	-2.00388	-1.24054	-2.07037	-1.88879	-2.77914	-3.56081
16-3.3	21-2.1	0.8	1.15	other	peri	0	2.92353	3.92353	mm	-1.70425	-1.505	-1.67043	-1.7758	-2.0793	-0.536123	-2.67485	-1.56955	-0.942631	-1.99373	-1.01734	-4.17273	-2.07388
9-5.6.5	16-1.1	2.85	7.1	telo	telo	0	2.91624	3.91624	l	-0.215961	0.0506938	0.544437	-0.628393	1.11518	-0.306892	0.590001	1.15851	-0.61071	1.39361	-0.843692	-0.808399	1.85045
10-2.1.1	16-5.1	1	6.55	peri	peri	0	2.90577	3.90577	l	2.47331	3.09251	0.0366579	3.15449	0.85543	3.17811	-0.943198	-0.166433	2.73004	-0.490249	2.65205	1.54896	-3.56081
14-3.1	21-1.2	4.1	0.9	other	peri	0	2.90502	3.90502	mm	-2.06086	-1.83788	-1.43576	-2.14447	-1.66674	-1.59199	-1.88236	-1.76437	-1.16412	-0.792272	-2.29108	-2.08519	-1.39856
14-2.2	21-1.2	4.45	0.9	other	peri	0	2.89927	3.89927	mm	-0.74912	-0.516162	-0.511156	0.528551	-0.481523	-1.23373	0.00310399	-0.383452	0.146635	-0.214734	-0.136187	-0.237899	-0.49361
1-5.1.1	4-5.1.2	1.4	3.05	peri	other	0	2.89921	3.89921	mm	-1.6645	-0.295375	-2.20916	-0.73692	-1.89318	-0.47499	-3.54127	-0.386418	0.062847	-2.07493	0.0346792	-1.37501	-2.25381
9-5.6.5	17-1.1	2.85	3.15	telo	telo	0	2.89349	3.89349	l	0.988803	0.104332	1.17614	-1.69194	0.729909	-0.314093	0.932771	0.0697004	-0.944006	0.0502185	0.0102141	-0.0800259	0.728528
15-1.2	19-3.1	5.4	5.05	peri	peri	0	2.89026	3.89026	l	-1.87194	-1.71686	-1.81048	-2.0426	-1.71593	2.34879	-2.5525	-1.6114	-2.18646	-1.92597	-2.07498	-1.63362	-1.39931
6-2.2.2	21-1.2	3.2	0.9	peri	peri	0	2.86336	3.86336	mm	-1.25075	-0.239183	-1.43802	-1.39881	-1.04249	4.6841	-2.54183	-0.75265	-0.611981	-1.54096	-0.303976	-2.52463	-2.30396
16-1.1	22-7	7.1	2.3	telo	telo	0	2.82091	3.82091	c	-0.941586	-0.115434	0.544437	-2.01172	0.779683	-0.306892	-1.19361	1.12348	-1.72933	-0.364629	-1.92887	-0.808399	1.19281
10-2.1.1	16-3.3	1	0.8	peri	other	0	2.8154	3.8154	l	-1.70425	-0.589471	-1.599	-0.362266	-1.45447	0.20154	-2.67485	-1.56955	1.1001	-1.99373	-0.831581	-4.17273	-3.56081
1-5.1.1	13-1.1	1.4	5	peri	peri	0	2.80779	3.80779	l	-1.6645	-0.2611	-2.20916	-1.4846	-1.89318	0.276689	-3.54127	-0.0346075	-1.97185	-2.07493	-1.20709	-1.95423	-2.25381
3-3.1.2	6-2.2.1	6.9	2.7	peri	other	0	2.80315	3.80315	p	-1.94593	-1.62919	-1.6573	-1.83035	-1.41427	-1.45001	-2.09041	-1.40915	-1.04282	-1.49349	-1.60836	-2.13886	-1.54269
21-5.5	22-7	2.85	2.3	other	telo	0	2.80128	3.80128	mm	-0.941586	-0.115434	0.907898	-2.01172	0.779683	-0.138165	-1.19361	1.12348	-1.72933	-0.364629	-1.92887	-0.695001	1.19281
10-2.1.1	15-1.2	1	5.4	peri	peri	0	2.79577	3.79577	p	-1.87194	-1.71686	-1.81048	-2.0426	-1.71593	2.34879	-2.5525	-1.6114	-2.18646	-1.92597	-2.07498	-1.63362	-3.56081
1-8.1.3	2-3.1.1	6.8	2.2	other	peri	0	2.76609	3.76609	l	0.984344	1.2841	-0.495175	0.555385	0.62123	-0.0891592	-2.71544	0.715	-0.0172949	-1.90948	0.115854	-0.584383	-2.52435
19-5.1	22-7	2.8	2.3	other	telo	0	2.74627	3.74627	c	-0.941586	-0.192843	-0.177989	-2.01172	-0.252068	-0.416379	-1.19361	-0.335069	-1.72933	-0.364629	-1.92887	-0.695001	0.385046
14-2.3	21-1.3	5.7	1.75	other	peri	0	2.74592	3.74592	mm	-1.98965	-2.23096	-1.52033	-2.00044	-1.73223	-1.61734	-2.24144	-1.67421	-1.2762	-0.888857	-2.1065	-1.88459	-1.33645
1-5.1.1	4-5.1.3	1.4	7.35	peri	other	0	2.74054	3.74054	mm	-1.6645	0.437035	-2.20916	-0.73692	-1.89318	0.0458196	-3.54127	-0.0346075	0.153279	-2.07493	0.134572	-1.37501	-2.25381
11-5.1.3	19-1.1	4.6	8.9	other	telo	3	2.72218	3.72218	l	0.86783	0.275205	0.883414	-0.863904	0.922805	-0.577014	0.777731	0.924128	0.0246033	1.17613	0.204658	0.606972	1.29005
1-4.1.1	11-3.2.1	1.4	2	peri	other	0	2.69495	3.69495	l	-1.70989	-0.902496	-1.14878	-1.9728	-1.07448	1.26639	-2.48691	-0.862254	1.78936	-1.47345	-0.0377455	-2.50895	-2.31247
15-2.1	21-1.3	1.9	1.75	other	peri	0	2.68137	3.68137	mm	-1.38445	-1.73363	-1.38372	-0.154746	-1.39413	-1.1816	-0.941997	-1.37254	-1.64118	-1.52459	-1.61199	-1.62674	-0.910271
1-4.1.1	5-3.1.2	1.4	6.45	peri	other	0	2.66768	3.66768	mm	-0.067123	-0.165392	-0.635571	1.33804	-0.302865	-0.0652739	0.155461	-0.474428	0.0576232	-0.093384	0.268324	0.242707	-2.31247
14-4.3	17-1.1	0.85	3.15	telo	telo	0	2.63327	3.63327	c	0.988803	-0.46619	-0.607946	-1.69194	-0.374327	-2.81251	1.17265	0.0697004	-0.944006	0.0502185	0.0102141	-0.0800259	-0.365011
9-5.6.5	17-5.4	2.85	12.4	telo	telo	2	2.63319	3.63319	l	1.01533	0.189685	1.02736	-0.628393	0.876609	-0.172871	0.303616	0.106535	-0.786052	0.835824	0.128629	0.4008	1.49842
1-5.1.1	9-2.1.1	1.4	2.8	peri	other	0	2.63098	3.63098	l	-1.6645	-1.18064	-2.20916	-0.845054	-1.89318	-0.571279	-3.54127	-1.514	-2.7424	-2.07493	-3.52896	-2.96962	-2.25381
1-1.1.1	9-5.6.5	5.05	2.85	telo	telo	0	2.62945	3.62945	l	-0.11336	-0.114638	0.516082	-0.902931	0.667862	0.0463502	0.927511	0.652883	-0.473493	0.667494	-0.154567	-0.556567	2.47729
1-4.1.1	5-1.2.1	1.4	3.15	peri	other	0	2.61923	3.61923	mm	-0.240004	-0.497455	-0.539342	0.111329	-0.464243	0.763243	-0.327738	-0.278173	-0.851727	-0.46681	-0.496967	-0.304482	-2.31247
1-8.2.2	2-3.1.1	6.2	2.2	other	peri	0	2.61131	3.61131	l	-0.0218896	-0.101308	-0.495175	0.209209	-0.363485	0.109134	-2.71544	-0.262589	-0.0384191	-1.90948	-0.0692796	-0.584383	-2.52435
9-5.6.5	21-5.6	2.85	0.8	telo	telo	0	2.61118	3.61118	mm	0.507999	0.665098	0.916253	-0.628393	1.38852	-0.10799	0.854124	1.21612	-0.473493	0.48992	-0.236469	-0.0570112	1.42271
1-5.1.1	11-3.2.1	1.4	2	peri	other	0	2.61067	3.61067	l	-1.70989	-0.902496	-2.20916	-1.9728	-1.89318	1.26639	-3.54127	-0.862254	0.153279	-2.07493	-0.0377455	-2.50895	-2.25381
1-5.1.1	7-2.2.1	1.4	1.4	peri	peri	0	2.61064	3.61064	mm	-1.6645	0.437035	-2.20916	-0.73692	-1.89318	2.0926	-3.54127	-0.0346075	0.153279	-2.07493	0.134572	-1.37501	-2.25381
1-4.1.1	15-1.2	1.4	5.4	peri	peri	0	2.59182	3.59182	l	-1.87194	-1.71686	-1.81048	-2.0426	-1.71593	2.34879	-2.5525	-1.6114	-2.18646	-1.92597	-2.07498	-1.63362	-2.31247
1-5.1.1	16-3.3	1.4	0.8	peri	other	0	2.57036	3.57036	c	-1.70425	-0.589471	-2.20916	-0.73692	-1.89318	0.20154	-3.54127	-1.56955	0.153279	-2.07493	-0.831581	-4.17273	-2.25381
8-6.2.1	9-5.6.5	8.1	2.85	telo	telo	0	2.56117	3.56117	p	0.221056	0.380427	0.749934	-0.628393	1.71284	0.0349822	0.498663	1.94175	-1.59552	2.02216	-0.375184	-0.293519	3.1069
15-1.2	16-3.3	5.4	0.8	peri	other	0	2.55933	3.55933	l	-1.87194	-1.71686	-1.81048	-2.0426	-1.71593	0.20154	-2.67485	-1.6114	-2.18646	-1.99373	-2.07498	-4.17273	-2.07388
7-1.2.10	11-4.1.1	3.25	1.45	peri	peri	0	2.51036	3.51036	mm	-2.97103	-1.95439	-2.34956	-2.80399	-2.78142	-0.372265	-2.62338	-1.61261	-2.62934	-3.0385	-2.38616	-4.23862	-2.11637
1-4.1.1	9-3.1.1	1.4	3.55	peri	other	0	2.50544	3.50544	l	-1.0577	-0.856589	-0.954649	-0.618502	-0.723145	0.248424	-1.65797	-1.09627	-2.11627	-1.35218	-2.03675	-2.35562	-2.31247
1-3.3.1	10-2.1.1	4.65	1	other	peri	0	2.50131	3.50131	l	-1.38694	-1.05638	-1.44465	-0.715287	-1.37471	-0.313182	-1.33186	-0.950284	-0.189333	-1.23403	-0.247155	-0.455735	-3.56081
19-2.3	21-2.1	4.85	1.15	peri	peri	0	2.48405	3.48405	mm	-2.47676	-2.40399	-1.95972	-1.7758	-2.32871	-0.536123	-2.07432	-2.00388	-1.24054	-2.07037	-1.88879	-2.90448	-2.17981
17-1.1	19-1.1	3.15	8.9	telo	telo	1	2.48309	3.48309	c	0.86783	0.104332	0.883414	-1.69194	0.729909	-0.577014	0.777731	0.0697004	-0.944006	0.0502185	0.0102141	-0.0800259	0.728528
15-1.2	21-3.2	5.4	4.5	peri	other	0	2.45859	3.45859	mm	-1.87194	-1.71686	-1.81048	-2.0426	-1.71593	-0.264989	-2.5525	-1.6114	-2.18646	-1.92597	-2.07498	-1.63362	-0.995772
9-5.6.5	14-4.3	2.85	0.85	telo	telo	0	2.45658	3.45658	l	1.23874	-0.46619	-0.607946	-0.628393	-0.374327	-2.81251	0.932771	0.124185	-0.473493	2.68985	0.128629	0.4008	-0.365011
20-4.2	21-5.5	3.85	2.85	telo	other	0	2.4496	3.4496	mm	-0.0546192	0.149118	0.825899	-1.6646	0.95778	-0.138165	-0.628262	0.963902	-2.53233	1.51154	-1.29482	-0.865743	2.33551
17-5.4	19-1.1	12.4	8.9	telo	telo	3	2.44089	3.44089	c	0.86783	0.189685	0.883414	-0.357178	0.876609	-0.577014	0.303616	0.106535	-0.786052	0.835824	0.204658	0.606972	1.29005
1-5.1.1	4-5.1.4	1.4	5.35	peri	other	0	2.42533	3.42533	mm	-1.6645	0.198433	-2.20916	-0.73692	-1.89318	-0.182786	-3.54127	-0.0346075	0.043665	-2.07493	0.134572	-1.37501	-2.25381
7-2.2.1	17-3.1	1.4	2.65	peri	peri	0	2.42443	3.42443	mm	-0.760613	2.73496	-2.11323	4.39427	-1.20061	5.15024	-0.149639	-1.08015	-2.75954	-2.21736	-3.03107	-3.90025	-1.86248
11-4.1.1	16-4.1	1.45	3.05	peri	peri	0	2.41918	3.41918	l	-1.58885	-0.2203	-1.77886	-1.09592	-1.52777	0.657943	-2.35933	-1.01946	-2.62934	-1.96023	-1.54701	-3.96112	-2.11637
16-1.1	20-4.2	7.1	3.85	telo	telo	0	2.39528	3.39528	c	-0.215961	0.0506938	0.544437	-1.6646	0.95778	-0.306892	-0.628262	0.963902	-2.53233	1.39361	-1.29482	-0.865743	1.85045
2-3.1.1	21-1.2	2.2	0.9	peri	peri	0	2.30712	3.30712	mm	0.795852	3.44261	-0.495175	3.12905	0.62123	4.6841	-2.71544	1.22875	4.53298	-1.90948	3.38928	-0.584383	-2.52435
1-4.1.1	5-1.3.1	1.4	8.2	peri	other	0	2.29585	3.29585	mm	-0.766473	-0.756533	-0.578914	-1.05931	-0.699573	-0.577729	-1.04229	-0.600316	-0.935132	-0.806394	-0.895511	-0.796151	-2.31247
16-4.1	21-3.2	3.05	4.5	peri	other	0	2.28197	3.28197	mm	-1.58885	-0.738241	-1.77886	-0.837071	-1.52777	-0.264989	-2.35933	-1.06436	-0.454045	-1.96023	-0.753093	-1.5264	-1.3593
19-3.1	22-7	5.05	2.3	peri	telo	0	2.27396	3.27396	c	-0.941586	-0.115434	-1.41415	-2.01172	-1.02621	1.63187	-1.8167	-1.51546	-1.72933	-1.24535	-1.92887	-0.695001	-1.39931
16-4.1	19-2.3	3.05	4.85	peri	peri	0	2.27334	3.27334	c	-2.47676	-2.40399	-1.95972	-1.45569	-2.32871	-0.0352509	-2.35933	-2.00388	-1.24054	-2.07037	-1.88879	-2.77914	-2.17981
1-5.1.1	6-2.2.2	1.4	3.2	peri	peri	0	2.26992	3.26992	l	-1.6645	-0.239183	-2.20916	-1.39881	-1.89318	2.0926	-3.54127	-0.75265	-0.611981	-2.07493	-0.303976	-2.52463	-2.30396
13-3.1	21-2.1	6.9	1.15	other	peri	0	2.25324	3.25324	mm	-1.6971	-1.505	-1.67043	-1.7758	-2.0793	-0.619928	-1.28906	-1.29822	-0.942631	-1.81447	-1.01734	-2.90448	-1.54492
21-1.3	22-7	1.75	2.3	peri	telo	0	2.25265	3.25265	mm	-0.941586	-0.115434	-1.17198	-2.01172	-0.693665	1.63187	-1.19361	0.602591	-1.72933	-0.888857	-1.92887	-0.695001	-0.910271
1-4.1.1	5-2.2.1	1.4	6.45	peri	other	0	2.23274	3.23274	mm	-0.272648	-0.358269	-0.502078	0.834825	-0.369627	0.0786514	0.623685	-0.333775	0.0354176	0.223943	0.32903	0.165951	-2.31247
9-5.6.5	11-5.1.3	2.85	4.6	telo	other	0	2.21843	3.21843	p	1.6245	1.36903	1.63356	-0.863904	2.15883	-0.378791	0.932771	2.2141	-0.473493	2.68985	0.128629	0.4008	2.93528
1-8.1.3	10-2.1.1	6.8	1	other	peri	0	2.21445	3.21445	l	1.72332	1.2841	1.75595	0.555385	1.85137	-0.0891592	-0.943198	0.715	-0.0172949	0.658353	0.115854	0.524184	-3.56081
1-5.1.1	4-5.1.5	1.4	6.75	peri	other	0	2.20576	3.20576	mm	-1.6645	-0.053741	-2.20916	-0.73692	-1.89318	-0.233507	-3.54127	-0.0517075	-0.00110521	-2.07493	0.134572	-1.37501	-2.25381
13-1.3	21-1.3	4.85	1.75	other	peri	0	2.19768	3.19768	mm	-0.372049	1.63617	-1.17198	1.37335	-0.693665	1.24447	-0.915638	0.602591	0.973339	-0.888857	1.96093	0.332218	-0.910271
1-9.3.2	3-1.1.1	0.95	1.45	telo	telo	0	2.18597	3.18597	l	-1.51251	-1.63768	-1.522	-1.42078	-1.38474	-1.69864	-1.83864	-1.3037	-1.34955	-0.852682	-0.845375	-0.990478	-1.0281
7-1.2.9	16-3.3	3.7	0.8	other	other	0	2.17764	3.17764	mm	-1.70425	-0.589471	-1.599	-0.962614	-1.45447	0.00270344	-2.67485	-1.56955	-0.712151	-1.99373	-0.831581	-4.17273	-2.07388
16-1.1	17-1.1	7.1	3.15	telo	telo	0	2.1768	3.1768	c	-0.215961	0.0506938	0.544437	-1.69194	0.729909	-0.314093	0.590001	0.0697004	-0.944006	0.0502185	-0.843692	-0.808399	0.728528
13-2.2	21-2.1	9.55	1.15	other	peri	0	2.15594	3.15594	mm	-1.6971	-1.505	-1.67043	-1.7758	-2.0793	-0.536123	-1.28906	-1.29822	-0.942631	-1.81447	-1.01734	-2.90448	-1.54492
7-2.1.1	9-5.1.1	1.35	4.65	peri	peri	0	2.15027	3.15027	mm	-2.57	-1.23088	-2.14688	-2.18003	-2.24417	0.101353	-2.6744	-1.57425	-0.424377	-2.95095	-0.672565	-3.88784	-2.48576
13-1.3	21-2.1	4.85	1.15	other	peri	0	2.1425	3.1425	mm	-1.6971	-1.505	-1.67043	-1.7758	-2.0793	-0.536123	-1.28906	-1.29822	-0.942631	-1.81447	-1.01734	-2.90448	-1.54492
2-3.1.1	21-2.1	2.2	1.15	peri	peri	0	2.14216	3.14216	mm	-1.6971	-1.505	-1.67043	-1.7758	-2.0793	-0.536123	-2.71544	-1.29822	-0.942631	-1.90948	-1.01734	-2.90448	-2.52435
8-1.1.1	21-1.3	4.55	1.75	telo	peri	0	2.14064	3.14064	mm	-1.10165	-1.15603	-1.17198	-2.04391	-1.13168	2.58241	-1.33234	-0.77136	-2.13737	-1.12585	-2.00178	-1.7288	-0.910271
9-5.2.1	21-1.3	1.05	1.75	other	peri	0	2.12204	3.12204	mm	-0.372049	1.54595	-1.17198	1.31376	-0.693665	2.5864	-0.915638	-0.192185	2.45658	-0.888857	-0.544922	-1.70304	-1.59848
21-1.3	22-1	1.75	3.55	peri	peri	0	2.11815	3.11815	mm	-1.79663	-1.40907	-1.74473	-1.71882	-2.20773	1.88904	-2.25988	-2.0209	-1.51129	-2.563	-1.74423	-2.32953	-2.05028
11-1.1.1	14-4.3	3.45	0.85	telo	telo	0	2.11573	3.11573	l	0.438093	-0.46619	-0.607946	-0.856904	-0.374327	-2.81251	0.759465	0.124185	-1.95157	2.63501	-0.312242	0.0363109	-0.365011
9-5.1.1	10-2.1.1	4.65	1	peri	peri	0	2.11452	3.11452	p	-0.598367	1.04931	-0.510378	0.044146	-0.175368	2.85297	-1.61928	0.31386	-0.0632704	-1.22315	-0.407614	-2.17341	-3.56081
16-1.1	19-4.1	7.1	10.9	telo	other	3	2.11415	3.11415	c	-0.215961	-0.0206411	0.0323691	-0.603307	0.177102	-0.306892	0.573404	0.186861	-0.61071	0.375964	-0.843692	-0.808399	0.215293
1-8.1.2	10-2.1.1	3.05	1	other	peri	0	2.09237	3.09237	l	0.715676	1.74789	2.72935	-0.141325	2.99511	-0.146392	-0.943198	2.23762	0.0726658	0.658353	0.0318999	0.132705	-3.56081
11-1.1.1	20-4.2	3.45	3.85	telo	telo	0	2.08558	3.08558	l	-0.0546192	0.149118	0.825899	-1.6646	0.95778	0.359941	-0.628262	0.963902	-2.53233	1.51154	-1.29482	-0.865743	2.7295
11-1.1.1	21-5.5	3.45	2.85	telo	other	0	2.06991	3.06991	mm	0.438093	0.544926	1.10127	-0.856904	1.40356	-0.138165	0.759465	1.08598	-1.95157	2.1781	-0.312242	0.0363109	2.33551
1-6.1.1	9-5.1.1	0.25	4.65	peri	peri	0	2.06649	3.06649	l	-0.598367	1.04931	-1.13841	0.044146	-0.484177	2.85297	-1.82314	-0.525138	-0.298409	-1.88597	-0.407614	-2.17341	-1.90928
8-1.1.1	21-1.2	4.55	0.9	telo	peri	0	2.0503	3.0503	mm	-1.10165	-1.15603	-0.901811	-2.04391	-1.13168	2.58241	-1.33234	-0.77136	-2.13737	-1.12585	-2.00178	-1.7288	0.442011
1-6.1.1	15-1.1	0.25	4.2	peri	peri	0	2.04452	3.04452	l	-1.87325	-2.24994	-1.98218	-2.13598	-2.08546	-1.86102	-2.06392	-1.60644	-2.34041	-1.88597	-2.5064	-3.10344	-2.47554
9-5.6.5	20-4.2	2.85	3.85	telo	telo	0	2.02842	3.02842	l	-0.0546192	0.149118	0.825899	-1.6646	0.95778	0.155788	-0.628262	0.963902	-2.53233	1.51154	-1.29482	-0.865743	2.75455
11-1.1.1	16-1.1	3.45	7.1	telo	telo	0	2.02545	3.02545	l	-0.215961	0.0506938	0.544437	-0.856904	1.11518	-0.306892	0.590001	1.08598	-1.95157	1.39361	-0.843692	-0.808399	1.85045
6-1.4.2	19-1.1	3.3	8.9	other	telo	1	2.01289	3.01289	l	0.86783	0.275205	0.883414	-0.357178	0.922805	-0.577014	0.777731	0.924128	0.0246033	1.17613	0.204658	0.606972	1.29005
4-1.1.1	9-5.6.5	4.05	2.85	telo	telo	0	2.00729	3.00729	mm	1.6245	1.36903	1.63356	-0.628393	2.15883	0.155788	0.932771	2.2141	-0.473493	2.68985	0.128629	0.4008	3.12476
1-1.1.1	22-7	5.05	2.3	telo	telo	0	2.00689	3.00689	c	-0.941586	-0.115434	0.516082	-2.01172	0.667862	0.0463502	-1.19361	0.652883	-1.72933	-0.364629	-1.92887	-0.695001	1.19281
1-1.1.1	5-6.3.1	5.05	3.7	telo	telo	0	2.00439	3.00439	mm	-0.11336	-0.114638	0.516082	-0.902931	0.667862	0.0463502	0.0311643	0.652883	-0.13052	0.667494	-0.345702	-0.604278	2.03551
4-8.2.1	21-1.2	11.95	0.9	telo	peri	0	2.00418	3.00418	m	0.200633	0.260733	-0.162979	-0.2237	0.468365	0.214599	-0.380826	0.340687	-0.257803	-0.229622	-0.0329532	-0.0681484	0.439928
8-6.2.1	11-1.1.1	8.1	3.45	telo	telo	0	1.99815	2.99815	p	0.221056	0.380427	0.749934	-0.856904	1.40356	0.0349822	0.498663	1.08598	-1.95157	2.02216	-0.375184	-0.293519	2.7295
9-5.2.1	21-1.2	1.05	0.9	other	peri	0	1.99433	2.99433	mm	-0.235797	1.54595	-0.294126	1.31376	0.0434642	4.6841	-0.672997	-0.192185	4.53298	-0.252454	-0.544922	-1.70304	-1.59848
19-5.2	21-1.2	1.9	0.9	telo	peri	0	1.99378	2.99378	mm	-0.885138	1.22912	-0.298446	-0.780961	0.513089	1.43415	-0.263424	0.506173	-0.282733	-1.04738	-0.770945	-0.687921	-0.218978
16-1.1	17-5.4	7.1	12.4	telo	telo	3	1.98727	2.98726	c	-0.215961	0.0506938	0.544437	-0.603307	0.876609	-0.306892	0.303616	0.106535	-0.786052	0.835824	-0.843692	-0.808399	1.49842
16-1.1	21-5.5	7.1	2.85	telo	other	0	1.98598	2.98598	mm	-0.215961	0.0506938	0.544437	-0.603307	1.11518	-0.306892	0.590001	1.15851	-0.61071	1.39361	-0.843692	-0.808399	1.85045
1-6.1.1	21-4.1	0.25	6.6	peri	other	0	1.98081	2.98081	mm	-0.695759	-0.573715	-1.13841	-0.684421	-0.486998	-0.238879	-1.82314	-0.539926	-0.298409	-1.88597	-0.578735	-1.60218	-1.90928
15-1.1	22-1	4.2	3.55	peri	peri	0	1.96159	2.96159	l	-1.87325	-2.24994	-1.98218	-2.13598	-2.20773	-1.86102	-2.25988	-2.0209	-2.34041	-2.563	-2.5064	-3.10344	-2.47554
9-4.1.1	16-3.3	1.7	0.8	peri	other	0	1.96032	2.96032	l	-2.0175	-2.37791	-1.70814	-3.05883	-2.06624	-2.05722	-2.67485	-1.83333	-3.36635	-2.4151	-3.88338	-4.17273	-2.07388
11-3.2.1	21-2.1	2	1.15	other	peri	0	1.9528	2.9528	mm	-1.70989	-1.505	-1.67043	-1.9728	-2.0793	-0.536123	-2.48691	-1.29822	-0.942631	-1.81447	-1.01734	-2.90448	-1.54492
17-1.1	21-5.5	3.15	2.85	telo	other	0	1.94411	2.94411	mm	0.988803	0.104332	1.17614	-1.69194	0.729909	-0.314093	1.17265	0.0697004	-0.944006	0.0502185	0.0102141	-0.0800259	0.728528
7-1.1.1	21-5.6	3.75	0.8	telo	telo	0	1.94381	2.94381	m	0.507999	0.399352	0.916253	-0.659984	1.23636	-0.10799	0.854124	1.21612	-0.554613	0.48992	-0.236469	-0.0570112	1.42271
16-1.1	19-5.2	7.1	1.9	telo	telo	0	1.94235	2.94235	c	-0.885138	0.0506938	-0.298446	-0.780961	0.513089	-0.306892	-0.263424	0.506173	-0.61071	-1.04738	-0.843692	-0.808399	-0.218978
1-5.1.1	19-3.1	1.4	5.05	peri	peri	0	1.93403	2.93403	c	-1.6645	0.437035	-2.20916	-0.73692	-1.89318	2.0926	-3.54127	-1.51546	0.153279	-2.07493	0.134572	-1.37501	-2.25381
7-2.2.1	15-1.2	1.4	5.4	peri	peri	0	1.93347	2.93347	mm	-1.87194	-1.71686	-1.81048	-2.0426	-1.71593	2.34879	-2.5525	-1.6114	-2.18646	-1.92597	-2.07498	-1.63362	-1.86248
6-1.4.2	11-5.1.3	3.3	4.6	other	other	0	1.92977	2.92977	p	1.73402	3.36767	3.26745	-0.863904	4.11267	-0.378791	1.03951	2.90457	0.646704	3.16874	2.3815	1.96434	2.64797
13-4.1	21-1.3	22.25	1.75	other	peri	0	1.91373	2.91373	mm	-0.794908	-0.846315	-1.17198	-0.656964	-0.915698	-1.23343	-0.938324	-0.959249	-0.156839	-0.888857	-0.681092	-0.474151	-0.910271
1-6.1.1	X-3.1.1	0.25	0.65	peri	other	0	1.91193	2.91193	mm	-1.43193	-1.46934	-1.27377	-1.11348	-1.2781	-0.570792	-2.5325	-1.15537	-0.298409	-1.88597	-1.65756	-1.60218	-1.90928
2-2.1.1	10-2.1.1	3.3	1	peri	peri	0	1.90934	2.90934	p	0.0339483	2.249	-0.350646	2.41652	-0.465806	3.32457	-2.47891	0.994866	1.48045	-0.603715	1.59955	-2.239	-3.56081
11-3.2.1	16-4.1	2	3.05	other	peri	0	1.90864	2.90864	l	-1.70989	-0.902496	-1.77886	-1.9728	-1.52777	0.657943	-2.48691	-0.862254	1.78936	-1.96023	-0.0377455	-2.50895	-1.54149
19-1.1	21-5.6	8.9	0.8	telo	telo	0	1.89532	2.89532	mm	0.507999	0.275205	0.883414	-0.507455	0.922805	-0.577014	0.777731	0.924128	-0.254808	0.48992	-0.236469	-0.0570112	1.29005
14-3.1	21-1.3	4.1	1.75	other	peri	0	1.88241	2.88241	mm	-2.06086	-1.83788	-1.43576	-2.14447	-1.66674	-1.59199	-1.88236	-1.76437	-1.16412	-0.888857	-2.29108	-2.08519	-1.39856
19-1.1	21-5.5	8.9	2.85	telo	other	0	1.88217	2.88217	mm	0.86783	0.275205	0.883414	-0.357178	0.922805	-0.577014	0.777731	0.924128	-0.0915061	1.17613	0.204658	0.606972	1.29005
13-6.2	14-4.3	2.7	0.85	telo	telo	0	1.8814	2.8814	l	0.748448	-0.46619	-0.607946	-0.344135	-0.374327	-2.81251	1.29696	0.124185	-1.76835	0.934296	-0.315178	-0.585084	-0.365011
9-5.6.4	11-1.1.1	3.25	3.45	other	telo	0	1.87976	2.87976	p	0.438093	0.42263	1.00398	-0.856904	1.199	-0.195095	0.759465	1.08598	-1.95157	1.58432	-0.312242	0.0363109	2.41592
14-4.3	20-4.2	0.85	3.85	telo	telo	0	1.87867	2.87867	c	-0.0546192	-0.46619	-0.607946	-1.6646	-0.374327	-2.81251	-0.628262	0.124185	-2.53233	1.51154	-1.29482	-0.865743	-0.365011
17-1.1	22-7	3.15	2.3	telo	telo	0	1.87742	2.87742	c	-0.941586	-0.115434	0.907898	-2.01172	0.729909	-0.314093	-1.19361	0.0697004	-1.72933	-0.364629	-1.92887	-0.695001	0.728528
17-1.1	20-4.2	3.15	3.85	telo	telo	0	1.87204	2.87204	c	-0.0546192	0.104332	0.825899	-1.69194	0.729909	-0.314093	-0.628262	0.0697004	-2.53233	0.0502185	-1.29482	-0.865743	0.728528
20-2.2	21-1.2	5.15	0.9	peri	peri	0	1.86625	2.86625	mm	-1.05942	-1.06877	-1.2822	-0.303085	-1.11379	1.18571	-1.41876	-0.90757	-0.267739	-1.05333	-0.944604	-2.17029	-0.719669
1-8.2.2	10-2.1.1	6.2	1	other	peri	0	1.86575	2.86575	l	-0.0218896	-0.101308	-0.178299	0.209209	-0.363485	0.109134	-0.943198	-0.262589	-0.0384191	-0.410139	-0.0692796	0.0280776	-3.56081
19-3.2	22-7	5.7	2.3	other	telo	0	1.86455	2.86455	c	-0.941586	-0.986396	-0.802971	-2.01172	-0.838645	-0.289751	-1.19361	-0.768338	-1.72933	-0.65381	-1.92887	-0.695001	-0.446189
9-5.6.4	11-5.1.4	3.25	3.8	other	other	0	1.86135	2.86135	p	0.532289	-0.194629	0.0711344	-0.197978	0.108412	-0.195095	0.833176	0.187341	-1.33906	-0.0302526	-0.408509	-0.377064	1.41413
1-1.1.1	11-1.1.1	5.05	3.45	telo	telo	0	1.85756	2.85756	l	-0.11336	-0.114638	0.516082	-0.902931	0.667862	0.0463502	0.759465	0.652883	-1.95157	0.667494	-0.312242	-0.556567	2.47729
16-3.2	19-1.1	2.9	8.9	other	telo	0	1.85433	2.85433	c	0.86783	0.275205	0.883414	-0.564692	0.922805	-0.577014	0.777731	0.924128	0.0246033	1.17613	0.204658	0.308085	1.12914
1-8.2.3	2-3.1.1	12.25	2.2	other	peri	0	1.8508	2.8508	l	-0.23812	-0.341563	-0.534648	-0.31409	-0.586385	-0.0530094	-2.71544	-0.485364	-0.0848161	-1.90948	-0.0879681	-0.584383	-2.52435
1-4.1.1	7-1.2.10	1.4	3.25	peri	peri	0	1.85002	2.85002	mm	-2.97103	-1.95439	-2.34956	-2.80399	-2.78142	-0.372265	-2.62338	-1.61261	-2.36172	-3.0385	-2.38616	-4.23862	-2.31247
1-1.1.1	8-6.2.1	5.05	8.1	telo	telo	0	1.84921	2.84921	l	-0.11336	-0.114638	0.516082	-0.902931	0.667862	0.0349822	0.498663	0.652883	-1.59552	0.667494	-0.375184	-0.556567	2.47729
1-5.1.1	19-2.3	1.4	4.85	peri	peri	0	1.84879	2.84879	c	-2.47676	-2.40399	-2.20916	-1.45569	-2.32871	-0.0352509	-3.54127	-2.00388	-1.24054	-2.07493	-1.88879	-2.77914	-2.25381
1-6.1.1	21-3.2	0.25	4.5	peri	other	0	1.84668	2.84668	mm	-0.866473	-0.738241	-1.13841	-0.837071	-0.847422	-0.264989	-1.82314	-1.06436	-0.454045	-1.88597	-0.753093	-1.60218	-1.90928
13-6.2	21-5.6	2.7	0.8	telo	telo	0	1.84332	2.84332	mm	0.507999	0.55253	0.916253	-0.507455	1.20796	-0.10799	0.854124	1.21612	-1.76835	0.48992	-0.315178	-0.585084	1.42271
1-4.1.1	9-5.1.1	1.4	4.65	peri	peri	0	1.8411	2.8411	l	-0.598367	1.04931	-0.510378	0.044146	-0.175368	2.85297	-1.61928	0.31386	-0.0632704	-1.22315	-0.407614	-2.17341	-2.31247
4-1.1.1	21-5.5	4.05	2.85	telo	other	0	1.83918	2.83918	m	2.11422	0.921055	2.44992	-0.504689	2.03451	-0.138165	1.57244	1.98292	-0.117149	2.1781	0.614071	1.04119	2.33551
9-5.6.5	16-5.6	2.85	7.2	telo	telo	0	1.83243	2.83243	l	0.800503	-0.168295	1.33108	-0.628393	0.486116	-0.336891	0.856897	0.587996	-0.640187	1.42436	-0.273882	0.4008	1.92552
16-1.1	19-2.1	7.1	6.1	telo	other	1.5	1.82397	2.82397	c	-0.215961	0.0506938	0.544437	-0.603307	0.938788	-0.306892	0.590001	1.00062	-0.61071	0.651151	-0.843692	-0.808399	0.253617
9-3.1.1	11-3.2.1	3.55	2	other	other	0	1.81879	2.81879	p	-1.70989	-0.902496	-1.14878	-1.9728	-1.07448	0.248424	-2.48691	-1.09627	-2.11627	-1.47345	-2.03675	-2.50895	-1.54149
11-4.1.1	21-2.1	1.45	1.15	peri	peri	0	1.80765	2.80765	mm	-1.6971	-1.505	-1.67043	-1.7758	-2.0793	-0.536123	-2.35632	-1.29822	-2.62934	-1.91225	-1.54701	-3.96112	-2.11637
11-5.1.3	17-5.4	4.6	12.4	other	telo	3	1.80695	2.80695	l	1.01533	0.189685	1.02736	-0.863904	0.876609	-0.378791	0.303616	0.106535	-0.786052	0.835824	0.37256	0.768692	1.49842
9-5.1.1	15-1.1	4.65	4.2	peri	peri	0	1.80465	2.80465	p	-1.87325	-2.24994	-1.98218	-2.13598	-2.08546	-1.86102	-2.06392	-1.60644	-2.34041	-1.34906	-2.5064	-3.10344	-2.47554
4-1.1.1	11-1.1.1	4.05	3.45	telo	telo	0	1.79874	2.79874	mm	0.438093	0.544926	1.10127	-0.856904	1.40356	0.359941	0.759465	1.08598	-1.95157	2.63501	-0.312242	0.0363109	2.7295
11-1.1.1	16-5.6	3.45	7.2	telo	telo	0	1.79092	2.79092	l	0.438093	-0.168295	1.10127	-0.856904	0.486116	-0.336891	0.759465	0.587996	-1.95157	1.42436	-0.312242	0.0363109	1.92552
21-5.5	22-6	2.85	14.3	other	other	2	1.78574	2.78574	mm	0.921117	0.921055	0.909703	0.160211	0.798096	-0.138165	0.785012	0.810635	-0.0915061	0.498194	0.614071	0.667172	0.753258
14-4.3	22-7	0.85	2.3	telo	telo	0	1.78415	2.78415	c	-0.941586	-0.46619	-0.607946	-2.01172	-0.374327	-2.81251	-1.19361	0.124185	-1.72933	-0.364629	-1.92887	-0.695001	-0.365011
15-1.2	17-3.1	5.4	2.65	peri	peri	0	1.78286	2.78286	l	-1.87194	-1.71686	-2.11323	-2.0426	-1.71593	2.34879	-2.5525	-1.6114	-2.75954	-2.21736	-3.03107	-3.90025	-1.68246
1-5.1.1	4-8.2.1	1.4	11.95	peri	telo	0	1.78189	2.78189	mm	-1.6645	0.260733	-2.20916	-0.73692	-1.89318	0.214599	-3.54127	-0.0346075	-0.257803	-2.07493	-0.0329532	-1.37501	-2.25381
9-5.6.5	21-5.5	2.85	2.85	telo	other	0	1.77989	2.77989	mm	1.6245	0.921055	1.63356	-0.628393	2.03451	-0.138165	0.932771	1.98292	-0.473493	2.1781	0.128629	0.4008	2.33551
6-3.7.2	7-4.4.1	1.9	5.5	telo	telo	0	1.77415	2.77415	mm	-0.774584	-0.421612	-0.603997	-0.749967	-0.280573	0.434308	0.0636584	-0.229565	-1.5974	-0.806166	-1.68452	-1.69303	0.750082
17-4.2	19-1.1	8.35	8.9	other	telo	3	1.76932	2.76932	c	0.86783	0.275205	0.883414	-0.357178	0.922805	-0.577014	0.777731	0.680467	0.0246033	1.17613	0.204658	0.606972	1.11696
19-5.1	21-5.6	2.8	0.8	other	telo	0	1.76907	2.76907	mm	-0.326977	-0.192843	-0.177989	-0.507455	-0.252068	-0.416379	-0.0983267	-0.335069	-0.572936	-0.364502	-0.584712	-0.550434	0.385046
7-2.2.3	16-3.3	5.75	0.8	other	other	0	1.76411	2.76411	mm	-1.70425	-0.589471	-1.599	-1.3845	-1.45447	0.20154	-2.67485	-1.56955	-0.660392	-1.99373	-0.831581	-4.17273	-2.07388
4-1.1.1	19-5.2	4.05	1.9	telo	telo	0	1.76126	2.76126	mm	-0.885138	1.22912	-0.298446	-0.780961	0.513089	0.980882	-0.263424	0.506173	-0.282733	-1.04738	-0.770945	-0.687921	-0.218978
17-3.1	19-3.1	2.65	5.05	peri	peri	0	1.76	2.76	c	-0.760613	1.58682	-2.11323	2.66543	-1.20061	2.82364	-1.8167	-1.51546	-2.75954	-2.21736	-3.03107	-3.90025	-1.68246
1-5.1.1	9-3.1.1	1.4	3.55	peri	other	0	1.75611	2.75611	l	-1.6645	-0.856589	-2.20916	-0.73692	-1.89318	0.248424	-3.54127	-1.09627	-2.11627	-2.07493	-2.03675	-2.35562	-2.25381
1-4.1.1	17-3.1	1.4	2.65	peri	peri	0	1.7536	2.7536	c	-0.760613	2.73496	-2.11323	4.39427	-1.20061	5.15024	-0.149639	-1.08015	-2.75954	-2.21736	-3.03107	-3.90025	-2.31247
19-2.3	21-3.2	4.85	4.5	peri	other	0	1.74649	2.74648	mm	-2.47676	-2.40399	-1.95972	-1.45569	-2.32871	-0.264989	-2.07432	-2.00388	-1.24054	-2.07037	-1.88879	-2.77914	-2.17981
19-1.1	22-7	8.9	2.3	telo	telo	0	1.73666	2.73666	c	-0.941586	-0.115434	0.883414	-2.01172	0.779683	-0.577014	-1.19361	0.924128	-1.72933	-0.364629	-1.92887	-0.695001	1.19281
11-1.1.1	22-7	3.45	2.3	telo	telo	0	1.73398	2.73398	l	-0.941586	-0.115434	0.907898	-2.01172	0.779683	0.359941	-1.19361	1.08598	-1.95157	-0.364629	-1.92887	-0.695001	1.19281
1-8.2.3	10-2.1.1	12.25	1	other	peri	0	1.72798	2.72798	l	-0.23812	-0.341563	-0.534648	-0.31409	-0.586385	-0.0530094	-0.943198	-0.485364	-0.0848161	-0.404052	-0.0879681	-0.0197925	-3.56081
7-2.2.1	11-3.2.1	1.4	2	peri	other	0	1.72633	2.72633	mm	-1.70989	-0.902496	-1.14878	-1.9728	-1.07448	1.26639	-2.48691	-0.862254	1.78936	-1.47345	-0.0377455	-2.50895	-1.86248
15-1.2	21-3.1	5.4	3.55	peri	other	0	1.72209	2.72209	mm	-1.87194	-1.71686	-1.81048	-2.0426	-1.71593	-0.128944	-2.5525	-1.6114	-2.18646	-1.92597	-2.07498	-1.63362	-0.995772
9-3.1.1	15-1.2	3.55	5.4	other	peri	0	1.71904	2.71904	p	-1.87194	-1.71686	-1.81048	-2.0426	-1.71593	0.248424	-2.5525	-1.6114	-2.18646	-1.92597	-2.07498	-2.35562	-1.5214
15-1.2	21-4.1	5.4	6.6	peri	other	0	1.71314	2.71314	mm	-1.87194	-1.71686	-1.81048	-2.0426	-1.71593	-0.238879	-2.5525	-1.6114	-2.18646	-1.92597	-2.07498	-1.63362	-0.995772
1-8.1.1	16-3.3	1.05	0.8	other	other	0	1.71275	2.71275	c	-1.70425	-0.589471	-1.599	-0.362266	-1.45447	0.20154	-2.67485	-1.56955	0.166082	-1.99373	-0.831581	-4.17273	-2.07388
16-1.1	19-2.2	7.1	5.6	telo	other	1.5	1.70326	2.70326	c	-0.215961	0.0506938	0.544437	-0.603307	0.512205	-0.570557	0.190198	0.562595	-0.61071	0.260932	-0.843692	-0.808399	0.47867
9-3.1.1	16-4.1	3.55	3.05	other	peri	0	1.70199	2.70199	l	-1.58885	-0.856589	-1.77886	-0.618502	-1.52777	0.248424	-2.35933	-1.09627	-2.11627	-1.96023	-2.03675	-2.35562	-1.5214
1-5.1.1	4-5.1.6	1.4	5.15	peri	other	0	1.69757	2.69757	mm	-1.6645	-1.0087	-2.20916	-0.73692	-1.89318	-0.554256	-3.54127	-1.1053	-0.298855	-2.07493	-0.686589	-1.37501	-2.25381
6-2.2.2	11-3.2.1	3.2	2	peri	other	0	1.69373	2.69373	p	-1.70989	-0.902496	-1.43802	-1.9728	-1.07448	1.26639	-2.54183	-0.862254	-0.611981	-1.54096	-0.303976	-2.52463	-2.30396
14-4.3	16-1.1	0.85	7.1	telo	telo	0	1.69004	2.69004	c	-0.215961	-0.46619	-0.607946	-0.603307	-0.374327	-2.81251	0.590001	0.124185	-0.61071	1.39361	-0.843692	-0.808399	-0.365011
16-5.6	21-5.6	7.2	0.8	telo	telo	0	1.68151	2.68151	mm	0.507999	-0.168295	0.916253	-0.507455	0.486116	-0.336891	0.854124	0.587996	-0.640187	0.48992	-0.273882	-0.0570112	1.42271
19-2.3	22-7	4.85	2.3	peri	telo	0	1.68149	2.68149	c	-2.47676	-2.40399	-1.95972	-2.01172	-2.32871	-0.0352509	-2.07432	-2.00388	-1.72933	-2.07037	-1.92887	-2.77914	-2.17981
5-2.1.1	6-2.2.1	6.8	2.7	other	other	0	1.68	2.68	mm	-1.753	-1.6645	-1.55195	-1.78929	-1.33531	-1.16448	-2.66912	-1.34503	-1.256	-1.3629	-1.93493	-1.61307	-1.32008
19-1.1	22-6	8.9	14.3	telo	other	3	1.67502	2.67502	c	0.86783	0.275205	0.883414	-0.357178	0.798096	-0.577014	0.777731	0.810635	0.0246033	0.498194	0.204658	0.606972	0.753258
9-5.6.5	19-4.1	2.85	10.9	telo	other	0	1.67284	2.67284	l	-0.011684	-0.0206411	0.0323691	-0.628393	0.177102	-0.178123	0.573404	0.186861	-0.473493	0.375964	-0.0833754	0.101145	0.215293
11-4.1.1	15-1.2	1.45	5.4	peri	peri	0	1.66882	2.66882	p	-1.87194	-1.71686	-1.81048	-2.0426	-1.71593	2.34879	-2.5525	-1.6114	-2.62934	-1.92597	-2.07498	-3.96112	-2.11637
1-6.1.1	16-4.1	0.25	3.05	peri	peri	0	1.66765	2.66765	c	-1.58885	-0.2203	-1.77886	-0.287373	-1.52777	0.657943	-2.35933	-0.616035	-0.298409	-1.96023	-0.279103	-1.60218	-1.90928
1-8.1.1	15-1.2	1.05	5.4	other	peri	0	1.66711	2.66711	l	-1.87194	-1.71686	-1.81048	-2.0426	-1.71593	0.252559	-2.5525	-1.6114	-2.18646	-1.92597	-2.07498	-1.63362	-1.00908
8-6.2.1	9-5.6.4	8.1	3.25	telo	other	0	1.6645	2.6645	p	0.221056	0.380427	0.749934	-0.105674	1.199	-0.195095	0.498663	1.11039	-1.59552	1.58432	-0.375184	-0.293519	2.41592
19-1.1	20-4.2	8.9	3.85	telo	telo	0	1.65575	2.65575	c	-0.0546192	0.149118	0.825899	-1.6646	0.922805	-0.577014	-0.628262	0.924128	-2.53233	1.17613	-1.29482	-0.865743	1.29005
15-1.1	16-4.1	4.2	3.05	peri	peri	0	1.65215	2.65215	l	-1.87325	-2.24994	-1.98218	-2.13598	-2.08546	-1.86102	-2.35933	-1.60644	-2.34041	-1.96023	-2.5064	-3.10344	-2.47554
1-7.2.1	6-1.4.1	2.3	2.3	other	other	0	1.65185	2.65185	l	-1.1262	-0.244203	-0.64313	0.064095	-0.191621	-0.287848	-0.270633	3.32265	0.404353	0.894109	-0.233755	-0.832613	-1.18037
1-6.1.1	21-5.6	0.25	0.8	peri	telo	0	1.64885	2.64885	mm	0.107037	0.665098	-1.13841	-0.507455	-0.484177	-0.10799	-1.82314	-0.525138	-0.298409	-1.88597	-0.279103	-1.60218	-1.90928
21-5.5	22-2	2.85	1.7	other	other	0	1.64438	2.64438	mm	-0.86149	-0.0157847	-1.06926	0.660694	0.439	-0.896365	-0.176461	0.116883	-1.23139	0.132273	-1.09975	-0.667956	0.507301
9-5.6.5	22-7	2.85	2.3	telo	telo	0	1.64106	2.64106	l	-0.941586	-0.115434	0.907898	-2.01172	0.779683	0.155788	-1.19361	1.12348	-1.72933	-0.364629	-1.92887	-0.695001	1.19281
5-6.3.1	12-5.5.2	3.7	3.65	telo	telo	0	1.63371	2.63371	mm	-0.203037	-0.375864	-0.0215428	-1.04886	-0.00087797	2.39456	0.0311643	0.328576	-2.74341	-0.19835	-1.12284	-1.06536	1.95211
1-6.1.1	19-2.3	0.25	4.85	peri	peri	0	1.63038	2.63038	c	-2.47676	-2.40399	-1.95972	-1.45569	-2.32871	-0.0352509	-2.07432	-2.00388	-1.24054	-2.07037	-1.88879	-2.77914	-2.17981
10-2.1.1	21-3.2	1	4.5	peri	other	0	1.62843	2.62843	mm	-0.866473	-0.738241	-0.838115	-0.837071	-0.847422	-0.264989	-1.17882	-1.06436	-0.454045	-0.763546	-0.753093	-0.652144	-3.56081
16-1.1	19-5.1	7.1	2.8	telo	other	0	1.62522	2.62522	c	-0.326977	-0.192843	-0.177989	-0.603307	-0.252068	-0.416379	-0.0983267	-0.335069	-0.61071	-0.364502	-0.843692	-0.808399	0.385046
16-4.1	17-3.1	3.05	2.65	peri	peri	0	1.61459	2.61459	c	-1.58885	-0.2203	-2.11323	-0.287373	-1.52777	0.657943	-2.35933	-1.08015	-2.75954	-2.21736	-3.03107	-3.90025	-1.68246
4-1.1.1	17-1.1	4.05	3.15	telo	telo	0	1.61167	2.61167	mm	0.988803	0.104332	1.17614	-1.69194	0.729909	-0.314093	1.17265	0.0697004	-0.944006	0.0502185	0.0102141	-0.0800259	0.728528
13-5.1	21-1.3	6.5	1.75	other	peri	0	1.60079	2.60079	mm	-1.31152	-1.29407	-1.35593	-1.35726	-1.37834	-1.06091	-1.4738	-1.24041	-1.06784	-1.16801	-1.30443	-1.30357	-1.1401
1-4.1.1	5-2.1.3	1.4	1.2	peri	other	0	1.59459	2.59459	mm	1.19269	0.57901	0.896811	-0.710701	0.471832	2.52214	1.27441	0.405135	1.86256	-0.321428	0.959803	0.516768	-2.31247
1-5.1.1	4-5.2.1	1.4	6.8	peri	other	0	1.59427	2.59427	mm	-1.6645	0.327545	-2.20916	-0.73692	-1.89318	-0.128222	-3.54127	-0.0346075	0.153279	-2.07493	0.0330397	-1.37501	-2.25381
5-1.1.1	21-1.2	4.25	0.9	telo	peri	0	1.593	2.593	m	0.118825	-0.10837	-0.162979	-0.704039	0.341777	2.06005	-0.591451	0.520299	-2.15249	0.19783	-0.913813	-0.854101	0.861187
20-2.2	21-1.3	5.15	1.75	peri	peri	0	1.58913	2.58913	mm	-1.05942	-1.06877	-1.2822	-0.303085	-1.11379	1.18571	-1.41876	-0.90757	-0.267739	-1.05333	-0.944604	-2.17029	-0.910271
21-5.3	22-1	4.8	3.55	other	peri	0	1.58696	2.58696	mm	-1.79663	-1.40907	-1.74473	-1.71882	-2.20773	-0.256389	-2.25988	-2.0209	-1.51129	-2.563	-1.74423	-2.32953	-2.05028
12-1.1.1	21-5.6	5.45	0.8	telo	telo	0	1.58199	2.58199	mm	0.507999	0.388155	0.345107	-0.507455	0.305676	-0.10799	0.854124	0.213048	-0.254808	0.48992	-0.236469	-0.0570112	1.19218
5-6.3.1	14-4.3	3.7	0.85	telo	telo	0	1.58089	2.58089	mm	0.293503	-0.46619	-0.607946	-0.511302	-0.374327	-2.81251	0.0311643	0.124185	-0.0759394	1.36705	-0.345702	-0.604278	-0.365011
9-5.6.4	17-5.4	3.25	12.4	other	telo	1.5	1.57736	2.57736	l	0.874621	0.189685	1.00398	-0.0447159	0.876609	-0.195095	0.303616	0.106535	-0.786052	0.835824	0.162244	0.423177	1.49842
11-5.1.3	16-1.1	4.6	7.1	other	telo	1	1.57619	2.57619	l	-0.215961	0.0506938	0.544437	-0.863904	1.11518	-0.378791	0.590001	1.15851	-0.61071	1.39361	-0.843692	-0.808399	1.85045
17-3.1	22-1	2.65	3.55	peri	peri	0	1.57555	2.57555	c	-1.79663	-1.40907	-2.11323	-1.71882	-2.20773	1.88904	-2.25988	-2.0209	-2.75954	-2.563	-3.03107	-3.90025	-2.05028
15-1.2	22-7	5.4	2.3	peri	telo	0	1.5717	2.5717	l	-1.87194	-1.71686	-1.81048	-2.0426	-1.71593	1.63187	-2.5525	-1.6114	-2.18646	-1.92597	-2.07498	-1.63362	-0.995772
21-5.4	22-1	2.75	3.55	other	peri	0	1.56874	2.56874	mm	-1.79663	-1.40907	-1.74473	-1.71882	-2.20773	-0.138931	-2.25988	-2.0209	-1.51129	-2.563	-1.74423	-2.32953	-2.05028
11-3.2.1	15-1.2	2	5.4	other	peri	0	1.56803	2.56803	p	-1.87194	-1.71686	-1.81048	-2.0426	-1.71593	1.26639	-2.5525	-1.6114	-2.18646	-1.92597	-2.07498	-2.50895	-1.54149
4-1.1.1	12-5.5.2	4.05	3.65	telo	telo	0	1.56564	2.56564	mm	-0.203037	-0.375864	-0.0215428	-1.04886	-0.00087797	0.980882	0.260846	0.328576	-2.74341	-0.19835	-1.12284	-1.06536	1.95211
21-5.4	22-7	2.75	2.3	other	telo	0	1.56051	2.56051	mm	-0.941586	-0.115434	0.907898	-2.01172	0.779683	-0.138931	-1.19361	0.910668	-1.72933	-0.364629	-1.92887	-0.695001	1.12633
1-1.1.1	9-5.6.4	5.05	3.25	telo	other	0	1.55964	2.55964	l	-0.11336	-0.114638	0.516082	-0.902931	0.667862	-0.195095	0.833176	0.652883	-0.35331	0.667494	-0.154567	-0.556567	2.41592
12-5.5.2	13-6.2	3.65	2.7	telo	telo	0	1.55793	2.55793	p	-0.203037	-0.375864	-0.0215428	-1.04886	-0.00087797	0.861019	0.260846	0.328576	-2.74341	-0.19835	-1.12284	-1.06536	1.95211
4-1.1.1	19-1.1	4.05	8.9	telo	telo	0	1.55745	2.55745	mm	0.86783	0.275205	0.883414	-0.504689	0.922805	-0.577014	0.777731	0.924128	-0.117149	1.17613	0.204658	0.606972	1.29005
7-1.2.10	9-3.1.1	3.25	3.55	peri	other	0	1.55608	2.55608	mm	-2.97103	-1.95439	-2.34956	-2.80399	-2.78142	-0.372265	-2.62338	-1.61261	-2.36172	-3.0385	-2.38616	-4.23862	-1.95882
7-2.1.1	15-1.2	1.35	5.4	peri	peri	0	1.55505	2.55505	mm	-2.57	-1.71686	-2.14688	-2.18003	-2.24417	0.101353	-2.6744	-1.6114	-2.18646	-2.95095	-2.07498	-3.88784	-2.48576
11-1.1.1	17-5.4	3.45	12.4	telo	telo	1	1.55163	2.55163	l	0.438093	0.189685	1.02736	-0.856904	0.876609	-0.172871	0.303616	0.106535	-1.95157	0.835824	-0.312242	0.0363109	1.49842
11-5.1.3	19-4.1	4.6	10.9	other	other	2.5	1.55161	2.55161	l	-0.011684	-0.0206411	0.0323691	-0.863904	0.177102	-0.378791	0.573404	0.186861	-0.264986	0.375964	-0.0833754	0.101145	0.215293
11-1.1.1	19-1.1	3.45	8.9	telo	telo	0	1.54954	2.54954	l	0.438093	0.275205	0.883414	-0.856904	0.922805	-0.577014	0.759465	0.924128	-1.95157	1.17613	-0.312242	0.0363109	1.29005
1-6.1.1	15-2.1	0.25	1.9	peri	other	0	1.54707	2.54707	l	-1.38445	-1.73363	-1.38372	-0.154746	-1.39413	-1.1816	-1.82314	-1.37254	-1.64118	-1.88597	-1.61199	-1.62674	-1.90928
1-1.1.1	16-1.1	5.05	7.1	telo	telo	0	1.5438	2.5438	c	-0.215961	-0.114638	0.516082	-0.902931	0.667862	-0.306892	0.590001	0.652883	-0.61071	0.667494	-0.843692	-0.808399	1.85045
11-4.1.1	21-3.2	1.45	4.5	peri	other	0	1.53784	2.53784	mm	-0.954659	-0.738241	-1.28162	-1.09592	-1.03979	-0.264989	-2.35632	-1.06436	-2.62934	-1.91225	-1.54701	-3.96112	-2.11637
11-5.1.3	17-4.2	4.6	8.35	other	other	2	1.53533	2.53533	l	1.68824	1.90512	1.67554	-0.863904	2.00265	-0.378791	1.44094	0.680467	1.40694	1.94141	2.01148	1.40417	1.11696
4-1.1.1	16-1.1	4.05	7.1	telo	telo	0	1.52923	2.52923	mm	-0.215961	0.0506938	0.544437	-0.603307	1.11518	-0.306892	0.590001	1.15851	-0.61071	1.39361	-0.843692	-0.808399	1.85045
11-3.2.1	16-3.3	2	0.8	other	other	0	1.52921	2.52921	l	-1.70989	-0.902496	-1.599	-1.9728	-1.45447	0.20154	-2.67485	-1.56955	1.1001	-1.99373	-0.831581	-4.17273	-2.07388
19-3.1	22-1	5.05	3.55	peri	peri	0	1.52906	2.52906	c	-1.79663	-1.40907	-1.74473	-1.71882	-2.20773	1.88904	-2.25988	-2.0209	-1.51129	-2.563	-1.74423	-2.32953	-2.05028
7-1.2.10	16-4.1	3.25	3.05	peri	peri	0	1.52856	2.52856	mm	-2.97103	-1.95439	-2.34956	-2.80399	-2.78142	-0.372265	-2.62338	-1.61261	-2.36172	-3.0385	-2.38616	-4.23862	-1.95882
17-3.1	21-2.1	2.65	1.15	peri	peri	0	1.52831	2.52831	mm	-1.6971	-1.505	-2.11323	-1.7758	-2.0793	-0.536123	-1.28906	-1.29822	-2.75954	-2.21736	-3.03107	-3.90025	-1.68246
6-1.1.1	11-5.2.1	4.1	9.7	telo	other	1.5	1.52483	2.52483	p	0.887738	0.481935	0.40817	-0.150445	0.330281	0.125653	0.671508	0.273343	0.678811	0.466217	0.772264	0.715875	0.459611
1-6.1.1	7-1.2.10	0.25	3.25	peri	peri	0	1.5236	2.5236	mm	-2.97103	-1.95439	-2.34956	-2.80399	-2.78142	-0.372265	-2.62338	-1.61261	-2.36172	-3.0385	-2.38616	-4.23862	-1.95882
5-1.1.1	21-5.6	4.25	0.8	telo	telo	0	1.51859	2.51859	m	0.118825	-0.10837	0.541957	-0.704039	0.341777	-0.10799	-0.591451	0.520299	-2.15249	0.19783	-0.913813	-0.854101	1.42271
9-5.1.1	21-3.2	4.65	4.5	peri	other	0	1.51664	2.51664	mm	-0.866473	-0.738241	-0.838115	-0.837071	-0.847422	-0.264989	-1.61928	-1.06436	-0.454045	-1.22315	-0.753093	-2.17341	-1.3823
1-8.1.2	6-1.4.1	3.05	2.3	other	other	0	1.50868	2.50868	l	0.606782	1.74789	2.01353	-0.141325	2.72763	-0.146392	1.62389	2.23762	0.0726658	0.894109	0.0318999	0.132705	0.640292
7-2.2.1	9-3.1.1	1.4	3.55	peri	other	0	1.50427	2.50427	mm	-1.0577	-0.856589	-0.954649	-0.618502	-0.723145	0.248424	-1.65797	-1.09627	-2.11627	-1.35218	-2.03675	-2.35562	-1.86248
16-3.3	21-3.2	0.8	4.5	other	other	0	1.49818	2.49818	mm	-1.70425	-0.738241	-1.599	-0.837071	-1.45447	-0.264989	-2.67485	-1.56955	-0.454045	-1.99373	-0.831581	-4.17273	-2.07388
2-5.4.3	8-6.2.1	7	8.1	telo	telo	1.5	1.49652	2.49652	p	0.221056	-0.139848	-0.155767	-0.105674	0.635632	0.0349822	0.498663	0.870047	-1.59552	1.25966	-0.375184	-0.293519	3.1069
17-1.2	22-7	12.4	2.3	other	telo	0	1.49641	2.49641	c	-1.0475	-0.57573	-0.532235	-2.01172	-0.414594	-0.0374466	-1.37792	-0.201134	-1.72933	-0.561863	-1.92887	-0.695001	-0.117541
7-2.2.1	19-2.3	1.4	4.85	peri	peri	0	1.49385	2.49385	mm	-2.47676	-2.40399	-1.95972	-1.45569	-2.32871	-0.0352509	-2.07432	-2.00388	-1.24054	-2.07037	-1.88879	-2.77914	-2.17981
13-1.2	21-1.2	4.05	0.9	other	peri	0	1.48991	2.48991	mm	0.795852	0.690826	-0.162979	1.62327	0.838128	0.632628	0.279261	0.848621	0.598829	1.27723	1.04619	0.737232	0.861187
1-6.1.1	19-5.2	0.25	1.9	peri	telo	0	1.48588	2.48588	c	-0.885138	1.22912	-1.13841	-0.780961	-0.484177	1.43415	-1.82314	-0.525138	-0.298409	-1.88597	-0.770945	-1.60218	-1.90928
19-2.3	21-3.1	4.85	3.55	peri	other	0	1.48487	2.48487	mm	-2.47676	-2.40399	-1.95972	-1.45569	-2.32871	-0.128944	-2.07432	-2.00388	-1.24054	-2.07037	-1.88879	-2.77914	-2.17981
1-4.1.1	21-3.2	1.4	4.5	peri	other	0	1.48422	2.48422	mm	-0.866473	-0.738241	-0.838115	-0.837071	-0.847422	-0.264989	-1.17882	-1.06436	-0.454045	-0.763546	-0.753093	-0.652144	-2.31247
14-4.3	17-5.4	0.85	12.4	telo	telo	0	1.48299	2.48299	c	1.01533	-0.46619	-0.607946	-0.0447159	-0.374327	-2.81251	0.303616	0.106535	-0.786052	0.835824	0.37256	0.768692	-0.365011
9-5.6.5	19-2.1	2.85	6.1	telo	other	0	1.48087	2.48087	l	0.25414	0.434982	0.615475	-0.628393	0.938788	-0.109335	0.633751	1.00062	-0.473493	0.651151	0.128629	0.4008	0.253617
16-4.1	21-3.1	3.05	3.55	peri	other	0	1.48054	2.48054	mm	-1.58885	-0.2203	-1.77886	-0.287373	-1.52777	-0.128944	-2.35933	-0.620451	0.0396588	-1.96023	-0.399716	-1.5264	-1.3593
4-1.1.1	14-4.3	4.05	0.85	telo	telo	0	1.47789	2.47789	mm	1.23874	-0.46619	-0.607946	-0.504689	-0.374327	-2.81251	1.6235	0.124185	-0.117149	3.93334	0.676801	0.969855	-0.365011
16-1.1	19-3.3	7.1	5.9	telo	other	1	1.47728	2.47728	c	-0.215961	0.0506938	0.544437	-0.603307	0.381266	-0.518106	0.590001	0.374918	-0.61071	0.520153	-0.843692	-0.808399	0.248151
1-4.1.1	5-3.1.3	1.4	5.05	peri	other	0	1.47572	2.47572	mm	-0.381436	-0.509212	-0.64958	0.596468	-0.55483	-0.189062	0.478797	-0.397102	0.351206	-0.176737	0.0552014	0.117748	-2.31247
1-1.1.1	2-5.4.3	5.05	7	telo	telo	0	1.47134	2.47133	l	-0.11336	-0.139848	-0.155767	-0.902931	0.635632	0.0463502	0.646826	0.652883	-0.853904	0.667494	-0.154567	-0.556567	2.47729
15-1.1	17-3.1	4.2	2.65	peri	peri	0	1.45978	2.45978	l	-1.87325	-2.24994	-2.11323	-2.13598	-2.08546	-1.86102	-2.06392	-1.60644	-2.75954	-2.21736	-3.03107	-3.90025	-2.47554
1-9.3.2	6-3.7.2	0.95	1.9	telo	telo	0	1.45877	2.45877	l	-0.774584	-0.421612	-0.603997	-1.42078	-0.280573	0.55689	-0.130858	-0.229565	-1.5974	-0.806166	-1.68452	-1.69303	-0.622935
1-4.1.1	5-1.2.2	1.4	5.25	peri	other	0	1.45677	2.45677	mm	-0.364682	-0.568163	-0.440768	-0.13131	-0.442745	-0.367829	-0.636337	-0.295245	-0.553417	-0.490021	-0.46397	-0.349284	-2.31247
19-3.1	21-3.1	5.05	3.55	peri	other	0	1.44867	2.44867	mm	-0.311444	-0.217844	-1.41415	-0.236469	-1.02621	-0.128944	-1.8167	-1.51546	0.0396588	-1.24535	-0.399716	-0.244368	-1.39931
1-8.1.1	16-4.1	1.05	3.05	other	peri	0	1.44623	2.44623	c	-1.58885	-0.2203	-1.77886	-0.287373	-1.52777	0.252559	-2.35933	-0.616035	0.166082	-1.96023	-0.0378888	-1.5264	-1.3593
10-2.1.1	19-5.2	1	1.9	peri	telo	0	1.44231	2.44231	l	-0.885138	1.22912	-0.298446	-0.780961	0.513089	1.43415	-0.943198	0.506173	-0.282733	-1.04738	-0.770945	-0.687921	-3.56081
17-1.1	19-4.1	3.15	10.9	telo	other	1	1.44128	2.44128	c	-0.011684	-0.0206411	0.0323691	-1.69194	0.177102	-0.314093	0.573404	0.0697004	-0.944006	0.0502185	-0.0833754	-0.0800259	0.215293
4-1.1.1	9-5.1.1	4.05	4.65	telo	peri	0	1.43563	2.43563	mm	-0.598367	1.04931	-0.510378	-0.504689	-0.175368	0.980882	-1.61928	0.31386	-0.117149	-1.22315	-0.407614	-2.17341	-1.3823
21-3.1	22-1	3.55	3.55	other	peri	0	1.43409	2.4341	mm	-1.79663	-1.40907	-1.74473	-1.71882	-2.20773	-0.128944	-2.25988	-2.0209	-1.51129	-2.563	-1.74423	-2.32953	-2.05028
13-1.4	21-1.2	6.15	0.9	other	peri	0	1.43382	2.43382	mm	0.122553	0.152913	-0.162979	0.0302484	0.393567	0.433745	0.0208988	-0.0136892	0.324754	0.284457	0.40873	0.494774	-0.0474873
15-1.1	19-3.1	4.2	5.05	peri	peri	0	1.43301	2.43301	l	-1.87325	-2.24994	-1.98218	-2.13598	-2.08546	-1.86102	-2.06392	-1.60644	-2.34041	-1.34906	-2.5064	-3.10344	-2.47554
9-2.1.1	21-1.3	2.8	1.75	other	peri	0	1.43263	2.43263	mm	-1.2679	-1.18064	-1.17198	-0.845054	-0.919589	-0.571279	-2.35858	-1.514	-2.7424	-1.94129	-3.52896	-2.96962	-1.63215
16-5.6	21-5.5	7.2	2.85	telo	other	0	1.4309	2.4309	mm	0.800503	-0.168295	1.33108	-0.0415401	0.486116	-0.336891	0.856897	0.587996	-0.640187	1.42436	-0.273882	0.692623	1.92552
1-5.1.1	13-1.4	1.4	6.15	peri	other	0	1.42964	2.42964	l	-1.6645	0.152913	-2.20916	-0.73692	-1.89318	0.433745	-3.54127	-0.0346075	0.153279	-2.07493	0.134572	-1.37501	-2.25381
4-1.1.1	7-1.1.1	4.05	3.75	telo	telo	0	1.42566	2.42566	m	1.49348	0.399352	1.60929	-0.659984	1.23636	0.191286	1.40077	1.24243	-0.554613	1.42009	0.00898284	0.353117	3.55597
1-5.1.1	21-5.1	1.4	2.35	peri	other	0	1.42558	2.42558	mm	-1.6645	-0.187136	-2.20916	-0.73692	-1.89318	-0.342714	-3.54127	-0.264839	-0.0864181	-2.07493	-0.158057	-1.37501	-2.25381
1-3.3.1	2-3.1.1	4.65	2.2	other	peri	0	1.42395	2.42395	l	-1.38694	-1.05638	-1.44465	-0.715287	-1.37471	-0.313182	-2.71544	-0.950284	-0.189333	-1.90948	-0.247155	-0.584383	-2.52435
15-4.1	21-1.2	5	0.9	other	peri	0	1.42153	2.42153	mm	-0.797682	-0.509902	-0.54862	0.426056	-0.56634	-0.552634	-0.449744	-0.719153	-0.156449	-0.650854	-0.469245	-0.153584	-0.803855
1-1.1.1	21-5.6	5.05	0.8	telo	telo	0	1.41926	2.41926	mm	-0.11336	-0.114638	0.516082	-0.902931	0.667862	-0.10799	0.854124	0.652883	-0.254808	0.48992	-0.236469	-0.556567	1.42271
16-3.3	X-1.1.1	0.8	4.7	other	telo	0	1.41692	2.41692	mm	-1.70425	-0.589471	-1.599	-1.25658	-1.45447	0.20154	-2.67485	-1.56955	-0.747411	-1.99373	-0.831581	-4.17273	-2.07388
11-5.1.3	19-2.2	4.6	5.6	other	other	0	1.41449	2.41449	l	0.997736	0.0755547	0.636114	-0.863904	0.512205	-0.570557	0.190198	0.562595	-0.197579	0.260932	0.0985725	0.428936	0.47867
8-6.2.1	16-1.1	8.1	7.1	telo	telo	1.5	1.41428	2.41428	l	-0.215961	0.0506938	0.544437	-0.603307	1.11518	-0.306892	0.498663	1.15851	-1.59552	1.39361	-0.843692	-0.808399	1.85045
1-3.3.2	10-2.1.1	6.65	1	other	peri	0	1.41341	2.41341	l	0.694311	0.788978	1.03997	0.183163	1.01844	-0.0364588	-0.943198	0.273788	-0.0158943	0.658353	0.0209832	0.273292	-3.56081
19-4.1	22-7	10.9	2.3	other	telo	0	1.4114	2.4114	c	-0.941586	-0.115434	0.0323691	-2.01172	0.177102	-0.178123	-1.19361	0.186861	-1.72933	-0.364629	-1.92887	-0.695001	0.215293
1-5.1.1	13-1.2	1.4	4.05	peri	other	0	1.4111	2.4111	l	-1.6645	0.437035	-2.20916	-0.73692	-1.89318	0.632628	-3.54127	-0.0346075	0.153279	-2.07493	0.134572	-1.37501	-2.25381
11-5.1.3	17-1.1	4.6	3.15	other	telo	0	1.40637	2.40637	l	0.988803	0.104332	1.17614	-1.69194	0.729909	-0.378791	1.17265	0.0697004	-0.944006	0.0502185	0.0102141	-0.0800259	0.728528
19-4.1	21-5.5	10.9	2.85	other	other	0	1.40046	2.40046	mm	-0.011684	-0.0206411	0.0323691	0.0754403	0.177102	-0.178123	0.573404	0.186861	-0.264986	0.375964	-0.0833754	0.101145	0.215293
1-5.1.1	17-3.1	1.4	2.65	peri	peri	0	1.39933	2.39933	c	-1.6645	0.437035	-2.20916	-0.73692	-1.89318	2.0926	-3.54127	-1.08015	-2.75954	-2.21736	-3.03107	-3.90025	-2.25381
21-1.2	22-6	0.9	14.3	peri	other	0	1.38822	2.38822	mm	0.795852	1.07771	-0.162979	0.160211	0.798096	0.214878	0.279261	0.810635	0.773023	0.498194	0.68086	0.667172	0.753258
9-5.6.5	19-2.2	2.85	5.6	telo	other	0	1.3881	2.3881	l	0.997736	0.0755547	0.636114	-0.628393	0.512205	-0.570557	0.190198	0.562595	-0.473493	0.260932	0.0985725	0.4008	0.47867
12-1.1.1	14-4.3	5.45	0.85	telo	telo	0	1.38574	2.38574	l	0.84014	-0.46619	-0.607946	2.18509	-0.374327	-2.81251	0.873329	0.124185	-0.160992	0.555601	0.560911	0.718726	-0.365011
17-1.2	19-1.1	12.4	8.9	other	telo	3	1.38169	2.38169	c	-1.0475	-0.57573	-0.532235	-0.708827	-0.414594	-0.577014	-1.37792	-0.201134	-0.736338	-0.561863	-0.831045	-0.468751	-0.117541
4-1.1.1	20-4.2	4.05	3.85	telo	telo	0	1.37632	2.37632	mm	-0.0546192	0.149118	0.825899	-1.6646	0.95778	0.980882	-0.628262	0.963902	-2.53233	1.51154	-1.29482	-0.865743	2.75455
1-3.1.2	10-2.1.1	8.25	1	other	peri	0	1.3739	2.3739	l	-0.344849	-0.218548	-0.699484	-0.213438	-0.423414	0.00442679	-0.943198	-0.465814	-0.0452401	-0.324403	-0.0881478	-0.0253998	-3.56081
16-3.2	19-2.1	2.9	6.1	other	other	0	1.3739	2.3739	c	0.25414	0.434982	0.615475	-0.564692	0.938788	-0.239671	0.633751	1.00062	-0.0558689	0.651151	0.255578	0.308085	0.253617
19-2.2	21-5.5	5.6	2.85	other	other	0	1.37364	2.37364	mm	0.997736	0.0755547	0.636114	-0.263996	0.512205	-0.570557	0.190198	0.562595	-0.197579	0.260932	0.0985725	0.428936	0.47867
19-3.1	21-3.2	5.05	4.5	peri	other	0	1.37336	2.37336	mm	-0.866473	-0.738241	-1.41415	-0.837071	-1.02621	-0.264989	-1.8167	-1.51546	-0.454045	-1.24535	-0.753093	-0.652144	-1.39931
1-5.1.1	7-1.2.10	1.4	3.25	peri	peri	0	1.37313	2.37313	mm	-2.97103	-1.95439	-2.34956	-2.80399	-2.78142	-0.372265	-3.54127	-1.61261	-2.36172	-3.0385	-2.38616	-4.23862	-2.25381
6-3.7.2	10-4.3.3	1.9	6.85	telo	telo	0	1.37284	2.37284	p	-0.774584	-0.421612	-0.603997	-0.749967	-0.575831	-0.0510142	-1.01631	-0.229565	-1.5974	-0.806166	-1.68452	-1.69303	0.750082
4-1.1.1	22-7	4.05	2.3	telo	telo	0	1.36615	2.36615	mm	-0.941586	-0.115434	0.907898	-2.01172	0.779683	0.980882	-1.19361	1.12348	-1.72933	-0.364629	-1.92887	-0.695001	1.19281
16-3.2	19-2.2	2.9	5.6	other	other	0	1.36159	2.36158	c	0.997736	0.0755547	0.636114	-0.564692	0.512205	-0.570557	0.190198	0.562595	-0.197579	0.260932	0.0985725	0.308085	0.47867
16-5.6	20-4.2	7.2	3.85	telo	telo	0	1.36048	2.36048	c	-0.0546192	-0.168295	0.825899	-1.6646	0.486116	-0.336891	-0.628262	0.587996	-2.53233	1.42436	-1.29482	-0.865743	1.92552
14-4.3	X-5.1.5	0.85	0.6	telo	other	0	1.36041	2.36041	mm	0.141845	-0.46619	-0.607946	-1.15357	-0.374327	-2.81251	1.24265	-0.0440157	0.187789	-0.462054	-0.47349	-0.601868	-0.536843
21-5.6	22-6	0.8	14.3	telo	other	0	1.35677	2.35677	mm	0.507999	0.665098	0.909703	-0.507455	0.798096	-0.10799	0.785012	0.810635	-0.254808	0.48992	-0.236469	-0.0570112	0.753258
1-2.1.2	9-5.6.4	17.55	3.25	other	other	2.5	1.34861	2.34861	l	0.874621	0.42263	1.00398	0.266216	1.199	-0.195095	0.833176	0.738504	-0.35331	1.08359	0.0396951	0.229427	1.55912
14-4.3	16-5.6	0.85	7.2	telo	telo	0	1.34782	2.34782	c	0.800503	-0.46619	-0.607946	-0.0415401	-0.374327	-2.81251	0.856897	0.124185	-0.640187	1.42436	-0.273882	0.692623	-0.365011
7-2.2.2	16-3.3	3.7	0.8	other	other	0	1.34651	2.34651	mm	-1.70425	-0.589471	-1.599	-1.27699	-1.45447	0.20154	-2.67485	-1.56955	-0.300544	-1.99373	-0.831581	-4.17273	-2.07388
19-4.1	21-5.6	10.9	0.8	other	telo	0	1.34617	2.34617	mm	-0.011684	-0.0206411	0.0323691	-0.507455	0.177102	-0.178123	0.573404	0.186861	-0.264986	0.375964	-0.236469	-0.0570112	0.215293
20-2.2	22-1	5.15	3.55	peri	peri	0	1.34557	2.34557	c	-1.79663	-1.40907	-1.74473	-1.71882	-2.20773	1.18571	-2.25988	-2.0209	-1.51129	-2.563	-1.74423	-2.32953	-2.05028
21-5.2	22-1	5.3	3.55	other	peri	0	1.33376	2.33376	mm	-1.79663	-1.40907	-1.74473	-1.71882	-2.20773	-0.161841	-2.25988	-2.0209	-1.51129	-2.563	-1.74423	-2.32953	-2.05028
1-5.1.1	21-5.3	1.4	4.8	peri	other	0	1.33339	2.33339	mm	-1.6645	-0.0666055	-2.20916	-0.73692	-1.89318	-0.256389	-3.54127	-0.0346075	-0.177832	-2.07493	0.112034	-1.37501	-2.25381
16-3.2	19-4.1	2.9	10.9	other	other	0	1.33266	2.33266	c	-0.011684	-0.0206411	0.0323691	-0.564692	0.177102	-0.239671	0.573404	0.186861	-0.264986	0.375964	-0.0833754	0.101145	0.215293
9-5.1.1	16-4.1	4.65	3.05	peri	peri	0	1.32813	2.32813	l	-1.58885	-0.2203	-1.77886	-0.287373	-1.52777	0.657943	-2.35933	-0.616035	-0.0632704	-1.96023	-0.407614	-2.17341	-1.3823
17-1.1	22-6	3.15	14.3	telo	other	1.5	1.32739	2.32739	c	0.921117	0.104332	0.909703	-1.69194	0.729909	-0.314093	0.785012	0.0697004	-0.944006	0.0502185	0.0102141	-0.0800259	0.728528
9-5.6.5	17-4.2	2.85	8.35	telo	other	0	1.32602	2.32602	l	1.6245	1.36903	1.63356	-0.628393	2.00265	-0.262746	0.932771	0.680467	-0.473493	1.94141	0.128629	0.4008	1.11696
16-5.6	17-1.1	7.2	3.15	telo	telo	0	1.32485	2.32485	c	0.800503	-0.168295	1.17614	-1.69194	0.486116	-0.336891	0.856897	0.0697004	-0.944006	0.0502185	-0.273882	-0.0800259	0.728528
5-6.3.1	13-6.2	3.7	2.7	telo	telo	0	1.32482	2.32482	mm	0.293503	0.55253	1.07671	-0.511302	1.20796	0.861019	0.0311643	1.94567	-1.76835	0.934296	-0.345702	-0.604278	2.03551
6-2.2.2	16-4.1	3.2	3.05	peri	peri	0	1.32426	2.32426	l	-1.58885	-0.239183	-1.77886	-1.39881	-1.52777	0.657943	-2.54183	-0.75265	-0.611981	-1.96023	-0.303976	-2.52463	-2.30396
1-6.1.1	X-3.3.1	0.25	0.75	peri	other	0	1.32423	2.32423	mm	-1.38661	-1.46427	-1.26184	-1.02017	-1.21897	-0.856515	-2.56938	-1.12861	-0.298409	-1.88597	-1.84888	-1.60218	-1.90928
1-5.1.1	22-1	1.4	3.55	peri	peri	0	1.32003	2.32003	c	-1.79663	-1.40907	-2.20916	-1.71882	-2.20773	1.88904	-3.54127	-2.0209	-1.51129	-2.563	-1.74423	-2.32953	-2.25381
1-1.1.1	10-2.1.1	5.05	1	telo	peri	0	1.31814	2.31814	l	-0.11336	-0.114638	0.516082	-0.902931	0.667862	0.0463502	-0.943198	0.652883	-0.13052	0.658353	-0.154567	-0.556567	-3.56081
20-4.2	22-6	3.85	14.3	telo	other	1.5	1.31811	2.31811	c	-0.0546192	0.149118	0.825899	-1.6646	0.798096	0.214878	-0.628262	0.810635	-2.53233	0.498194	-1.29482	-0.865743	0.753258
11-5.1.3	19-2.1	4.6	6.1	other	other	0	1.31455	2.31455	l	0.25414	0.434982	0.615475	-0.863904	0.938788	-0.378791	0.633751	1.00062	-0.0558689	0.651151	0.255578	0.458211	0.253617
1-5.1.1	8-1.1.1	1.4	4.55	peri	telo	0	1.31421	2.31421	l	-1.6645	-1.15603	-2.20916	-2.04391	-1.89318	2.0926	-3.54127	-0.77136	-2.13737	-2.07493	-2.00178	-1.7288	-2.25381
8-1.1.1	10-2.1.1	4.55	1	telo	peri	0	1.31356	2.31356	p	-1.10165	-1.15603	-0.901811	-2.04391	-1.13168	2.58241	-1.33234	-0.77136	-2.13737	-1.12585	-2.00178	-1.7288	-3.56081
21-1.2	22-4	0.9	6.65	peri	other	0	1.31325	2.31325	mm	0.275193	-0.759454	-0.25378	-0.0347029	-0.348054	-0.85279	-0.201323	-0.387812	-0.235049	0.692464	0.437253	0.253375	-0.30974
14-4.3	21-5.5	0.85	2.85	telo	other	0	1.31257	2.31257	mm	1.23874	-0.46619	-0.607946	0.660694	-0.374327	-2.81251	1.57244	0.124185	-0.0915061	2.1781	0.614071	0.969855	-0.365011
5-6.3.1	9-5.6.5	3.7	2.85	telo	telo	0	1.31102	2.31102	mm	0.293503	1.36903	1.07671	-0.628393	2.01857	0.155788	0.0311643	2.19459	-0.473493	1.36705	-0.345702	-0.604278	2.03551
15-1.1	21-3.1	4.2	3.55	peri	other	0	1.30988	2.30988	mm	-1.87325	-2.24994	-1.98218	-2.13598	-2.08546	-1.86102	-2.06392	-1.60644	-2.34041	-1.34906	-2.5064	-3.10344	-2.47554
16-3.2	22-7	2.9	2.3	other	telo	0	1.30878	2.30878	c	-0.941586	-0.115434	0.907898	-2.01172	0.779683	-0.239671	-1.19361	1.12348	-1.72933	-0.364629	-1.92887	-0.695001	1.12914
9-4.1.1	22-1	1.7	3.55	peri	peri	0	1.29897	2.29897	l	-2.0175	-2.37791	-1.74473	-3.05883	-2.20773	-2.05722	-2.52369	-2.0209	-3.36635	-2.563	-3.88338	-3.43865	-2.05028
9-5.6.5	11-5.1.4	2.85	3.8	telo	other	0	1.29651	2.29651	p	0.532289	-0.194629	0.0711344	-0.628393	0.108412	0.155788	0.932771	0.187341	-1.33906	-0.0302526	-0.408509	-0.377064	1.41413
5-6.3.1	21-5.6	3.7	0.8	telo	telo	0	1.29463	2.29463	m	0.293503	0.665098	0.916253	-0.511302	1.38852	-0.10799	0.0311643	1.21612	-0.254808	0.48992	-0.345702	-0.604278	1.42271
16-3.3	21-3.1	0.8	3.55	other	other	0	1.29311	2.29311	mm	-1.70425	-0.589471	-1.599	-0.362266	-1.45447	-0.128944	-2.67485	-1.56955	0.0396588	-1.99373	-0.831581	-4.17273	-2.07388
4-1.1.1	5-6.3.1	4.05	3.7	telo	telo	0	1.29015	2.29015	m	0.293503	1.674	1.07671	-0.511302	2.01857	0.980882	0.0311643	2.19459	-0.117149	1.36705	-0.345702	-0.604278	2.03551
8-6.2.1	21-5.6	8.1	0.8	telo	telo	0	1.28713	2.28713	mm	0.221056	0.380427	0.749934	-0.507455	1.38852	-0.10799	0.498663	1.21612	-1.59552	0.48992	-0.375184	-0.293519	1.42271
9-2.1.1	11-4.1.1	2.8	1.45	other	peri	0	1.28266	2.28266	p	-1.2679	-1.18064	-1.28162	-1.09592	-1.03979	-0.571279	-2.35858	-1.514	-2.7424	-1.94129	-3.52896	-3.96112	-2.11637
17-5.4	21-5.6	12.4	0.8	telo	telo	0	1.28227	2.28227	mm	0.507999	0.189685	0.916253	-0.507455	0.876609	-0.172871	0.303616	0.106535	-0.786052	0.48992	-0.236469	-0.0570112	1.42271
8-6.2.1	14-4.3	8.1	0.85	telo	telo	0	1.28223	2.28223	l	0.221056	-0.46619	-0.607946	-0.105674	-0.374327	-2.81251	0.498663	0.124185	-1.59552	2.02216	-0.375184	-0.293519	-0.365011
8-6.2.1	12-5.5.2	8.1	3.65	telo	telo	0	1.27856	2.27856	p	-0.203037	-0.375864	-0.0215428	-1.04886	-0.00087797	0.0349822	0.260846	0.328576	-2.74341	-0.19835	-1.12284	-1.06536	1.95211
7-1.2.10	15-1.2	3.25	5.4	peri	peri	0	1.2764	2.2764	mm	-2.97103	-1.95439	-2.34956	-2.80399	-2.78142	-0.372265	-2.62338	-1.61261	-2.36172	-3.0385	-2.38616	-4.23862	-1.95882
11-3.2.1	21-3.2	2	4.5	other	other	0	1.27597	2.27597	mm	-1.70989	-0.902496	-1.14878	-1.9728	-1.07448	-0.264989	-2.48691	-1.06436	-0.454045	-1.47345	-0.753093	-2.50895	-1.54149
2-5.4.3	5-6.3.1	7	3.7	telo	telo	0	1.27296	2.27296	mm	0.293503	-0.139848	-0.155767	-0.511302	0.635632	0.0864006	0.0311643	0.870047	-0.853904	1.25966	-0.345702	-0.604278	2.03551
9-3.1.1	21-3.2	3.55	4.5	other	other	0	1.2717	2.2717	mm	-1.0577	-0.856589	-0.954649	-0.837071	-0.847422	-0.264989	-1.65797	-1.09627	-2.11627	-1.35218	-2.03675	-2.35562	-1.5214
1-1.1.1	19-1.1	5.05	8.9	telo	telo	0	1.26691	2.26691	c	-0.11336	-0.114638	0.516082	-0.902931	0.667862	-0.577014	0.777731	0.652883	-0.13052	0.667494	-0.154567	-0.556567	1.29005
19-3.3	21-5.5	5.9	2.85	other	other	0	1.26652	2.26652	mm	0.863799	0.368168	1.14519	0.436532	0.381266	-0.518106	0.602317	0.374918	-0.0915061	0.520153	0.214543	0.493747	0.248151
1-6.1.1	8-1.1.1	0.25	4.55	peri	telo	0	1.26463	2.26463	l	-1.10165	-1.15603	-1.13841	-2.04391	-1.13168	2.58241	-1.82314	-0.77136	-2.13737	-1.88597	-2.00178	-1.7288	-1.90928
7-4.3.2	21-1.2	3.85	0.9	other	peri	0	1.26409	2.26409	m	0.721113	0.625466	-0.162979	-0.112088	0.880333	0.275806	0.108789	0.710552	-0.13068	0.716605	0.134467	-0.00554307	0.861187
7-1.1.1	11-1.1.1	3.75	3.45	telo	telo	0	1.26377	2.26377	mm	0.438093	0.399352	1.10127	-0.856904	1.23636	0.191286	0.759465	1.08598	-1.95157	1.42009	-0.312242	0.0363109	2.7295
17-5.4	22-6	12.4	14.3	telo	other	3	1.26006	2.26006	c	0.921117	0.189685	0.909703	-0.0447159	0.798096	-0.172871	0.303616	0.106535	-0.786052	0.498194	0.37256	0.667172	0.753258
12-5.5.2	21-5.6	3.65	0.8	telo	telo	0	1.25982	2.25982	mm	-0.203037	-0.375864	-0.0215428	-1.04886	-0.00087797	-0.10799	0.260846	0.328576	-2.74341	-0.19835	-1.12284	-1.06536	1.42271
17-5.4	20-4.2	12.4	3.85	telo	telo	1	1.25859	2.25859	c	-0.0546192	0.149118	0.825899	-1.6646	0.876609	-0.172871	-0.628262	0.106535	-2.53233	0.835824	-1.29482	-0.865743	1.49842
9-5.6.4	17-1.1	3.25	3.15	other	telo	0	1.25717	2.25717	l	0.874621	0.104332	1.00398	-1.69194	0.729909	-0.314093	0.833176	0.0697004	-0.944006	0.0502185	0.0102141	-0.0800259	0.728528
1-3.3.2	2-3.1.1	6.65	2.2	other	peri	0	1.25486	2.25486	l	0.694311	0.788978	-0.495175	0.183163	0.62123	-0.0364588	-2.71544	0.273788	-0.0158943	-1.90948	0.0209832	-0.584383	-2.52435
16-5.6	17-5.4	7.2	12.4	telo	telo	3	1.25131	2.25131	c	0.800503	-0.168295	1.02736	-0.0447159	0.486116	-0.336891	0.303616	0.106535	-0.786052	0.835824	-0.273882	0.692623	1.49842
20-1.1	21-5.6	7.8	0.8	telo	telo	0	1.2505	2.2505	mm	-0.0336641	0.342738	-0.119504	-0.507455	0.456616	-1.29153	0.630414	0.191315	-0.254808	0.48992	-0.236469	-0.0570112	0.0342381
1-1.1.1	20-4.2	5.05	3.85	telo	telo	0	1.2497	2.2497	c	-0.11336	-0.114638	0.516082	-1.6646	0.667862	0.0463502	-0.628262	0.652883	-2.53233	0.667494	-1.29482	-0.865743	2.47729
4-1.1.1	19-4.1	4.05	10.9	telo	other	1	1.24674	2.24674	mm	-0.011684	-0.0206411	0.0323691	-0.504689	0.177102	-0.178123	0.573404	0.186861	-0.264986	0.375964	-0.0833754	0.101145	0.215293
19-5.1	21-1.2	2.8	0.9	other	peri	0	1.24418	2.24418	mm	-0.326977	-0.192843	-0.177989	0.276696	-0.252068	-0.416379	-0.0983267	-0.335069	-0.572936	-0.364502	-0.584712	-0.550434	0.385046
1-9.2.2	10-2.1.1	6.7	1	other	peri	0	1.24413	2.24413	l	0.190723	0.0668016	-0.10125	0.232968	0.214184	-0.00688297	-0.943198	-0.0814089	-0.138053	0.145232	-0.0934008	-0.105657	-3.56081
14-1.1	22-1	10	3.55	peri	peri	0	1.24272	2.24272	c	-1.79663	-1.40907	-1.74473	-1.71882	-2.20773	-0.0416629	-2.25988	-2.0209	-1.51129	-2.563	-1.74423	-2.32953	-2.05028
16-1.1	22-6	7.1	14.3	telo	other	3	1.23849	2.23849	c	-0.215961	0.0506938	0.544437	-0.603307	0.798096	-0.306892	0.590001	0.810635	-0.61071	0.498194	-0.843692	-0.808399	0.753258
16-4.1	21-4.1	3.05	6.6	peri	other	0	1.23687	2.23687	mm	-1.58885	-0.573715	-1.77886	-0.684421	-1.52777	-0.238879	-2.35933	-0.616035	-0.246155	-1.96023	-0.578735	-1.5264	-1.3593
2-5.4.3	9-5.6.4	7	3.25	telo	other	0	1.23436	2.23435	p	0.425712	-0.139848	-0.155767	0.558022	0.635632	-0.195095	0.646826	0.870047	-0.853904	1.25966	0.162244	-0.00763245	2.41592
17-1.2	22-6	12.4	14.3	other	other	3	1.23225	2.23225	c	-1.0475	-0.57573	-0.532235	-0.708827	-0.414594	-0.0374466	-1.37792	-0.201134	-0.736338	-0.561863	-0.831045	-0.468751	-0.117541
2-3.1.1	16-4.1	2.2	3.05	peri	peri	0	1.22919	2.22919	l	-1.58885	-0.2203	-1.77886	-0.287373	-1.52777	0.657943	-2.71544	-0.616035	2.00985	-1.96023	1.77551	-1.5264	-2.52435
1-2.1.2	9-5.6.3	17.55	6.35	other	other	3	1.2279	2.2279	l	1.30319	0.54442	1.36284	0.0993959	1.2161	-0.457067	1.00233	0.738504	-0.0912309	1.08359	0.0396951	0.229427	1.55912
21-5.5	22-3	2.85	1.2	other	other	0	1.22464	2.22464	mm	-0.225684	-0.495711	-1.08566	0.660694	-0.235644	-0.880595	-0.23555	-0.141166	-1.4129	-0.365858	-1.08739	-1.48254	-1.05317
7-4.4.1	10-4.3.3	5.5	6.85	telo	telo	0	1.22409	2.2241	mm	-0.742919	-0.316623	-0.314504	-0.32667	-0.575831	-0.0510142	-1.01631	0.0152834	-0.766422	-0.465379	-0.550315	-0.985746	1.48282
16-5.6	22-7	7.2	2.3	telo	telo	0	1.22193	2.22193	c	-0.941586	-0.168295	0.907898	-2.01172	0.486116	-0.336891	-1.19361	0.587996	-1.72933	-0.364629	-1.92887	-0.695001	1.19281
15-1.1	16-3.3	4.2	0.8	peri	other	0	1.21929	2.21929	l	-1.87325	-2.24994	-1.98218	-2.13598	-2.08546	-1.86102	-2.67485	-1.60644	-2.34041	-1.99373	-2.5064	-4.17273	-2.47554
5-6.3.1	8-6.2.1	3.7	8.1	telo	telo	0	1.21875	2.21875	mm	0.221056	0.380427	0.749934	-0.511302	1.71284	0.0349822	0.0311643	1.94175	-1.59552	1.36705	-0.375184	-0.604278	2.03551
14-4.3	19-1.1	0.85	8.9	telo	telo	0	1.21773	2.21773	c	0.86783	-0.46619	-0.607946	-0.357178	-0.374327	-2.81251	0.777731	0.124185	0.0246033	1.17613	0.204658	0.606972	-0.365011
1-6.1.1	22-1	0.25	3.55	peri	peri	0	1.2164	2.2164	c	-1.79663	-1.40907	-1.74473	-1.71882	-2.20773	1.88904	-2.25988	-2.0209	-1.51129	-2.563	-1.74423	-2.32953	-2.05028
21-5.6	22-2	0.8	1.7	telo	other	0	1.21442	2.21442	mm	-0.86149	-0.0157847	-1.06926	-0.507455	0.439	-0.896365	-0.176461	0.116883	-1.23139	0.132273	-1.09975	-0.667956	0.507301
9-5.6.5	19-3.3	2.85	5.9	telo	other	0	1.20992	2.20992	l	0.863799	0.368168	1.14519	-0.628393	0.381266	-0.518106	0.602317	0.374918	-0.473493	0.520153	0.128629	0.4008	0.248151
9-5.6.3	11-5.1.3	6.35	4.6	other	other	1	1.20916	2.20916	p	1.73675	1.76973	2.10734	-0.863904	2.3972	-0.457067	1.25694	2.50705	0.167264	2.15612	1.30728	1.05052	1.87439
19-5.2	20-4.2	1.9	3.85	telo	telo	0	1.20508	2.20508	c	-0.885138	0.149118	-0.298446	-1.6646	0.513089	1.43415	-0.628262	0.506173	-2.53233	-1.04738	-1.29482	-0.865743	-0.218978
19-4.1	22-6	10.9	14.3	other	other	3	1.2045	2.2045	c	-0.011684	-0.0206411	0.0323691	0.0754403	0.177102	-0.178123	0.573404	0.186861	-0.264986	0.375964	-0.0833754	0.101145	0.215293
14-4.3	19-5.2	0.85	1.9	telo	telo	0	1.2028	2.2028	c	-0.885138	-0.46619	-0.607946	-0.780961	-0.374327	-2.81251	-0.263424	0.124185	-0.282733	-1.04738	-0.770945	-0.687921	-0.365011
17-1.1	19-2.2	3.15	5.6	telo	other	0	1.20244	2.20244	c	0.988803	0.0755547	0.636114	-1.69194	0.512205	-0.570557	0.190198	0.0697004	-0.944006	0.0502185	0.0102141	-0.0800259	0.47867
2-5.4.3	9-5.6.5	7	2.85	telo	telo	0	1.19726	2.19726	p	0.425712	-0.139848	-0.155767	-0.628393	0.635632	0.0864006	0.646826	0.870047	-0.853904	1.25966	0.128629	-0.00763245	3.12476
15-5.4	21-1.2	2.65	0.9	other	peri	0	1.19682	2.19682	mm	-1.27782	-1.47969	-1.55676	-1.35557	-1.64228	1.85195	-0.678359	-1.63491	-0.69807	-1.34755	-0.195797	0.0721423	-1.00124
19-3.2	21-5.6	5.7	0.8	other	telo	0	1.1951	2.1951	mm	-0.739142	-0.986396	-0.802971	-0.507455	-0.838645	-0.289751	-0.288766	-0.768338	-0.453153	-0.65381	-0.706699	-0.50228	-0.446189
17-5.4	21-5.5	12.4	2.85	telo	other	0	1.19469	2.19469	mm	1.01533	0.189685	1.02736	-0.0447159	0.876609	-0.172871	0.303616	0.106535	-0.786052	0.835824	0.37256	0.768692	1.49842
16-1.1	17-1.2	7.1	12.4	telo	other	3	1.19173	2.19173	c	-1.0475	-0.57573	-0.532235	-0.708827	-0.414594	-0.306892	-1.37792	-0.201134	-0.736338	-0.561863	-0.843692	-0.808399	-0.117541
7-1.1.1	21-5.5	3.75	2.85	telo	other	0	1.1911	2.1911	m	1.49348	0.399352	1.60929	-0.659984	1.23636	-0.138165	1.40077	1.24243	-0.554613	1.42009	0.00898284	0.353117	2.33551
13-2.2	21-1.2	9.55	0.9	other	peri	0	1.19073	2.19073	mm	0.186845	0.538647	-0.162979	0.452477	0.559177	1.03152	0.278229	0.358124	0.180351	0.439336	0.0161676	-0.0321096	0.0048603
17-5.4	19-4.1	12.4	10.9	telo	other	3	1.19036	2.19036	c	-0.011684	-0.0206411	0.0323691	-0.0447159	0.177102	-0.178123	0.303616	0.106535	-0.786052	0.375964	-0.0833754	0.101145	0.215293
8-1.1.1	15-1.2	4.55	5.4	telo	peri	0	1.18953	2.18953	p	-1.87194	-1.71686	-1.81048	-2.04391	-1.71593	2.34879	-2.5525	-1.6114	-2.18646	-1.92597	-2.07498	-1.7288	-0.995772
6-1.4.2	9-5.6.5	3.3	2.85	other	telo	0	1.18761	2.18761	p	1.6245	1.36903	1.63356	-0.628393	2.15883	0.0468545	0.932771	2.2141	-0.473493	2.68985	0.128629	0.4008	2.64797
16-3.3	22-7	0.8	2.3	other	telo	0	1.18759	2.18759	c	-1.70425	-0.589471	-1.599	-2.01172	-1.45447	0.20154	-2.67485	-1.56955	-1.72933	-1.99373	-1.92887	-4.17273	-2.07388
1-9.2.2	2-3.1.1	6.7	2.2	other	peri	0	1.18642	2.18642	l	0.190723	0.0668016	-0.495175	0.232968	0.214184	-0.00688297	-2.71544	-0.0814089	-0.138053	-1.90948	-0.0934008	-0.584383	-2.52435
21-5.5	22-4	2.85	6.65	other	other	0	1.18524	2.18524	mm	0.275193	-0.759454	-0.25378	-0.0347029	-0.348054	-0.85279	-0.201323	-0.387812	-0.235049	0.692464	0.437253	0.253375	-0.30974
9-5.6.4	16-5.6	3.25	7.2	other	telo	0	1.18497	2.18497	l	0.800503	-0.168295	1.00398	-0.0415401	0.486116	-0.336891	0.833176	0.587996	-0.640187	1.42436	-0.273882	0.423177	1.92552
1-9.2.4	10-2.1.1	4	1	other	peri	0	1.18219	2.18219	l	-1.74726	-1.05645	-1.524	-1.10989	-1.31871	-0.262979	-1.58089	-0.843299	-0.242593	-1.0764	-0.262389	-0.590255	-3.56081
9-5.6.3	17-4.2	6.35	8.35	other	other	2.5	1.18178	2.18178	l	1.68824	1.76973	1.67554	0.0993959	2.00265	-0.457067	1.25694	0.680467	0.167264	1.94141	1.30728	1.05052	1.11696
1-6.1.1	17-3.1	0.25	2.65	peri	peri	0	1.17864	2.17864	c	-0.760613	1.42445	-2.11323	0.670284	-1.20061	3.21426	-1.82314	-1.08015	-2.75954	-2.21736	-3.03107	-3.90025	-1.90928
21-1.2	22-5	0.9	6.4	peri	other	0	1.1769	2.1769	mm	-0.737965	-0.698666	-0.639837	0.645612	-0.549617	-0.825089	0.228692	-0.695663	0.568784	-0.246498	0.181071	0.243345	-0.589905
11-5.1.3	19-3.3	4.6	5.9	other	other	0	1.17616	2.17616	l	0.863799	0.368168	1.14519	-0.863904	0.381266	-0.518106	0.602317	0.374918	0.0739257	0.520153	0.214543	0.493747	0.248151
7-1.1.1	9-5.6.5	3.75	2.85	telo	telo	0	1.17157	2.17157	mm	1.49348	0.399352	1.60929	-0.659984	1.23636	0.155788	0.932771	1.24243	-0.554613	1.42009	0.00898284	0.353117	3.12476
9-5.6.5	22-6	2.85	14.3	telo	other	1	1.16883	2.16883	l	0.921117	1.07771	0.909703	-0.628393	0.798096	0.155788	0.785012	0.810635	-0.473493	0.498194	0.128629	0.4008	0.753258
17-4.2	22-6	8.35	14.3	other	other	3	1.16755	2.16755	c	0.921117	1.07771	0.909703	0.160211	0.798096	-0.262746	0.785012	0.680467	0.773023	0.498194	0.68086	0.667172	0.753258
11-4.1.1	19-2.3	1.45	4.85	peri	peri	0	1.16645	2.16645	l	-2.47676	-2.40399	-1.95972	-1.45569	-2.32871	-0.0352509	-2.35632	-2.00388	-2.62934	-2.07037	-1.88879	-3.96112	-2.17981
19-2.1	22-7	6.1	2.3	other	telo	0	1.16571	2.16571	c	-0.941586	-0.115434	0.615475	-2.01172	0.779683	-0.109335	-1.19361	1.00062	-1.72933	-0.364629	-1.92887	-0.695001	0.253617
13-4.1	21-2.1	22.25	1.15	other	peri	0	1.15755	2.15754	mm	-1.6971	-1.505	-1.67043	-1.7758	-2.0793	-1.23343	-1.28906	-1.29822	-0.942631	-1.81447	-1.01734	-2.90448	-1.54492
16-3.2	19-5.1	2.9	2.8	other	other	0	1.15261	2.15261	c	-0.326977	-0.192843	-0.177989	-0.564692	-0.252068	-0.416379	-0.0983267	-0.335069	-0.572936	-0.364502	-0.584712	-0.550434	0.385046
5-1.1.1	21-1.3	4.25	1.75	telo	peri	0	1.15173	2.15173	m	-0.372049	-0.10837	-1.17198	-0.704039	-0.693665	2.06005	-0.915638	0.520299	-2.15249	-0.888857	-0.913813	-0.854101	-0.910271
17-1.1	19-2.1	3.15	6.1	telo	other	0	1.14706	2.14706	c	0.25414	0.104332	0.615475	-1.69194	0.729909	-0.314093	0.633751	0.0697004	-0.944006	0.0502185	0.0102141	-0.0800259	0.253617
1-5.1.1	22-7	1.4	2.3	peri	telo	0	1.14681	2.14681	c	-1.6645	-0.115434	-2.20916	-2.01172	-1.89318	1.63187	-3.54127	-0.0346075	-1.72933	-2.07493	-1.92887	-1.37501	-2.25381
19-3.1	21-5.3	5.05	4.8	peri	other	0	1.14526	2.14526	mm	-0.199526	-0.0666055	-1.41415	0.481808	-1.02621	-0.256389	-1.8167	-1.51546	-0.177832	-1.24535	0.112034	0.337157	-1.39931
6-2.2.2	16-3.3	3.2	0.8	peri	other	0	1.1446	2.1446	l	-1.70425	-0.589471	-1.599	-1.39881	-1.45447	0.20154	-2.67485	-1.56955	-0.611981	-1.99373	-0.831581	-4.17273	-2.30396
17-4.2	19-4.1	8.35	10.9	other	other	3	1.14158	2.14158	c	-0.011684	-0.0206411	0.0323691	0.0754403	0.177102	-0.262746	0.573404	0.186861	-0.264986	0.375964	-0.0833754	0.101145	0.215293
4-3.2.1	21-1.2	5.05	0.9	peri	peri	0	1.14083	2.14083	m	0.795852	3.44261	-0.162979	3.12905	0.880333	4.6841	-0.141304	2.68036	4.53298	0.350788	3.38928	1.41792	-0.66241
9-5.6.3	17-5.4	6.35	12.4	other	telo	3	1.13766	2.13766	l	1.01533	0.189685	1.02736	-0.0447159	0.876609	-0.457067	0.303616	0.106535	-0.786052	0.835824	0.37256	0.768692	1.49842
1-6.1.1	22-7	0.25	2.3	peri	telo	0	1.13632	2.13632	c	-0.941586	-0.115434	-1.13841	-2.01172	-0.484177	1.63187	-1.82314	-0.525138	-1.72933	-1.88597	-1.92887	-1.60218	-1.90928
4-1.1.1	8-6.2.1	4.05	8.1	telo	telo	0	1.13623	2.13623	mm	0.221056	0.380427	0.749934	-0.504689	1.71284	0.0349822	0.498663	1.94175	-1.59552	2.02216	-0.375184	-0.293519	3.1069
21-5.3	22-7	4.8	2.3	other	telo	0	1.13532	2.13532	mm	-0.941586	-0.115434	0.226874	-2.01172	0.214714	-0.256389	-1.19361	0.0172592	-1.72933	-0.364629	-1.92887	-0.695001	0.34765
11-4.1.1	19-3.1	1.45	5.05	peri	peri	0	1.13523	2.13523	l	-0.954659	0.992315	-1.41415	-1.09592	-1.03979	2.82364	-2.35632	-1.51546	-2.62934	-1.91225	-1.54701	-3.96112	-2.11637
11-5.1.3	22-6	4.6	14.3	other	other	3	1.1351	2.1351	l	0.921117	1.07771	0.909703	-0.863904	0.798096	-0.378791	0.785012	0.810635	0.773023	0.498194	0.68086	0.667172	0.753258
8-6.2.1	16-5.6	8.1	7.2	telo	telo	1.5	1.13474	2.13474	l	0.221056	-0.168295	0.749934	-0.105674	0.486116	-0.336891	0.498663	0.587996	-1.59552	1.42436	-0.375184	-0.293519	1.92552
7-2.1.1	19-2.3	1.35	4.85	peri	peri	0	1.13336	2.13336	mm	-2.57	-2.40399	-2.14688	-2.18003	-2.32871	-0.0352509	-2.6744	-2.00388	-1.24054	-2.95095	-1.88879	-3.88784	-2.48576
1-9.3.2	13-6.2	0.95	2.7	telo	telo	0	1.13295	2.13295	l	0.717696	0.381281	1.61931	-1.42078	1.20796	0.55689	-0.130858	-0.111766	-1.76835	-0.523086	-0.315178	-0.585084	-0.622935
7-2.1.1	9-3.1.1	1.35	3.55	peri	other	0	1.13275	2.13275	mm	-2.57	-1.23088	-2.14688	-2.18003	-2.24417	0.101353	-2.6744	-1.57425	-2.11627	-2.95095	-2.03675	-3.88784	-2.48576
20-4.2	22-2	3.85	1.7	telo	other	0	1.13082	2.13082	c	-0.86149	-0.0157847	-1.06926	-1.6646	0.439	-0.896365	-0.628262	0.116883	-2.53233	0.132273	-1.29482	-0.865743	0.507301
14-2.2	21-1.3	4.45	1.75	other	peri	0	1.12958	2.12958	mm	-0.74912	-0.516162	-1.17198	0.528551	-0.693665	-1.23373	-0.915638	-0.383452	0.146635	-0.888857	-0.136187	-0.237899	-0.910271
17-3.1	21-3.1	2.65	3.55	peri	other	0	1.12834	2.12834	mm	-0.760613	-0.217844	-2.11323	-0.236469	-1.20061	-0.128944	-0.149639	-1.08015	-2.75954	-2.21736	-3.03107	-3.90025	-1.68246
8-1.1.1	16-4.1	4.55	3.05	telo	peri	0	1.12749	2.12749	l	-1.58885	-1.15603	-1.77886	-2.04391	-1.52777	0.657943	-2.35933	-0.77136	-2.13737	-1.96023	-2.00178	-1.7288	-1.3593
7-2.1.1	21-3.2	1.35	4.5	peri	other	0	1.12688	2.12688	m	-2.57	-1.23088	-2.14688	-2.18003	-2.24417	-0.264989	-2.6744	-1.57425	-0.454045	-2.95095	-0.753093	-3.88784	-2.48576
12-1.1.1	17-1.1	5.45	3.15	telo	telo	0	1.12655	2.12655	l	0.84014	0.104332	0.345107	-1.69194	0.305676	-0.314093	0.873329	0.0697004	-0.944006	0.0502185	0.0102141	-0.0800259	0.728528
17-3.1	22-7	2.65	2.3	peri	telo	0	1.12359	2.12359	c	-0.941586	-0.115434	-2.11323	-2.01172	-1.20061	1.63187	-1.19361	-1.08015	-2.75954	-2.21736	-3.03107	-3.90025	-1.68246
1-1.1.1	17-1.1	5.05	3.15	telo	telo	0	1.11625	2.11625	c	-0.11336	-0.114638	0.516082	-1.69194	0.667862	-0.314093	0.927511	0.0697004	-0.944006	0.0502185	-0.154567	-0.556567	0.728528
5-1.1.1	22-7	4.25	2.3	telo	telo	0	1.11521	2.11521	mm	-0.941586	-0.115434	0.541957	-2.01172	0.341777	1.63187	-1.19361	0.520299	-2.15249	-0.364629	-1.92887	-0.854101	1.19281
4-1.1.1	19-2.1	4.05	6.1	telo	other	0	1.11415	2.11415	mm	0.25414	0.434982	0.615475	-0.504689	0.938788	-0.109335	0.633751	1.00062	-0.117149	0.651151	0.255578	0.458211	0.253617
2-5.4.3	14-4.3	7	0.85	telo	telo	0	1.11361	2.11361	l	0.425712	-0.46619	-0.607946	0.558022	-0.374327	-2.81251	0.646826	0.124185	-0.853904	1.25966	0.602643	-0.00763245	-0.365011
19-2.2	22-6	5.6	14.3	other	other	3	1.11341	2.11341	c	0.921117	0.0755547	0.636114	-0.263996	0.512205	-0.570557	0.190198	0.562595	-0.197579	0.260932	0.0985725	0.428936	0.47867
19-3.2	21-1.2	5.7	0.9	other	peri	0	1.11275	2.11275	mm	-0.739142	-0.986396	-0.802971	-0.32789	-0.838645	-0.289751	-0.288766	-0.768338	-0.453153	-0.65381	-0.706699	-0.50228	-0.446189
5-6.3.1	7-1.1.1	3.7	3.75	telo	telo	0	1.10924	2.10924	m	0.293503	0.399352	1.07671	-0.659984	1.23636	0.191286	0.0311643	1.24243	-0.554613	1.36705	-0.345702	-0.604278	2.03551
9-3.1.1	19-3.1	3.55	5.05	other	peri	0	1.10872	2.10872	l	-1.0577	-0.856589	-1.41415	-0.618502	-1.02621	0.248424	-1.8167	-1.51546	-2.11627	-1.35218	-2.03675	-2.35562	-1.5214
16-5.6	19-1.1	7.2	8.9	telo	telo	2	1.1067	2.1067	c	0.800503	-0.168295	0.883414	-0.357178	0.486116	-0.577014	0.777731	0.587996	-0.640187	1.17613	-0.273882	0.606972	1.29005
6-1.4.2	19-2.1	3.3	6.1	other	other	0	1.10627	2.10627	l	0.25414	0.434982	0.615475	-0.420145	0.938788	-0.109335	0.633751	1.00062	-0.0558689	0.651151	0.255578	0.458211	0.253617
16-3.2	19-5.2	2.9	1.9	other	telo	0	1.10597	2.10597	c	-0.885138	0.904455	-0.298446	-0.780961	0.513089	-0.239671	-0.263424	0.506173	-0.282733	-1.04738	-0.770945	-0.687921	-0.218978
19-3.2	22-1	5.7	3.55	other	peri	0	1.10194	2.10194	c	-1.79663	-1.40907	-1.74473	-1.71882	-2.20773	-0.289751	-2.25988	-2.0209	-1.51129	-2.563	-1.74423	-2.32953	-2.05028
19-2.2	22-7	5.6	2.3	other	telo	0	1.09973	2.09973	c	-0.941586	-0.115434	0.636114	-2.01172	0.512205	-0.570557	-1.19361	0.562595	-1.72933	-0.364629	-1.92887	-0.695001	0.47867
2-3.1.1	16-3.3	2.2	0.8	peri	other	0	1.0993	2.0993	l	-1.70425	-0.589471	-1.599	-0.362266	-1.45447	0.20154	-2.71544	-1.56955	1.1001	-1.99373	-0.831581	-4.17273	-2.52435
19-2.1	21-5.5	6.1	2.85	other	other	0	1.09753	2.09753	mm	0.25414	0.434982	0.615475	-0.420145	0.938788	-0.138165	0.633751	1.00062	-0.0915061	0.651151	0.255578	0.458211	0.253617
1-5.1.1	7-2.1.1	1.4	1.35	peri	peri	0	1.09658	2.09658	mm	-2.57	-1.23088	-2.20916	-2.18003	-2.24417	0.101353	-3.54127	-1.57425	-0.424377	-2.95095	-0.672565	-3.88784	-2.48576
19-5.1	21-5.5	2.8	2.85	other	other	0	1.09488	2.09488	mm	-0.326977	-0.192843	-0.177989	0.276696	-0.252068	-0.416379	-0.0983267	-0.335069	-0.572936	-0.364502	-0.584712	-0.550434	0.385046
9-4.1.1	13-1.4	1.7	6.15	peri	other	0	1.09368	2.09368	p	-2.0175	-2.37791	-1.70814	-3.05883	-2.06624	-2.05722	-2.52369	-1.83333	-3.36635	-2.4151	-3.88338	-3.43865	-1.66216
2-5.4.3	11-1.1.1	7	3.45	telo	telo	0	1.09167	2.09166	p	0.425712	-0.139848	-0.155767	-0.856904	0.635632	0.0864006	0.646826	0.870047	-1.95157	1.25966	-0.312242	-0.00763245	2.7295
15-1.2	21-5.1	5.4	2.35	peri	other	0	1.09153	2.09152	mm	-1.87194	-1.71686	-1.81048	-2.0426	-1.71593	-0.342714	-2.5525	-1.6114	-2.18646	-1.92597	-2.07498	-1.63362	-0.995772
16-3.3	17-3.1	0.8	2.65	other	peri	0	1.09136	2.09136	c	-1.70425	-0.589471	-2.11323	-0.362266	-1.45447	0.20154	-2.67485	-1.56955	-2.75954	-2.21736	-3.03107	-4.17273	-2.07388
13-3.1	21-1.2	6.9	0.9	other	peri	0	1.08907	2.08907	mm	-1.04509	-1.04208	-0.877304	-0.968587	-1.13745	-0.619928	-0.887337	-1.24006	-0.293856	-1.08646	-0.930338	-0.66061	-1.00339
19-2.3	21-4.1	4.85	6.6	peri	other	0	1.08591	2.08591	mm	-2.47676	-2.40399	-1.95972	-1.45569	-2.32871	-0.238879	-2.07432	-2.00388	-1.24054	-2.07037	-1.88879	-2.77914	-2.17981
9-5.6.3	19-1.1	6.35	8.9	other	telo	2	1.08367	2.08367	l	0.86783	0.275205	0.883414	-0.357178	0.922805	-0.577014	0.777731	0.924128	0.0246033	1.17613	0.204658	0.606972	1.29005
1-9.3.2	X-5.1.5	0.95	0.6	telo	other	0	1.08336	2.08336	mm	0.141845	0.381281	-0.0105522	-1.42078	0.162094	0.55689	-0.130858	-0.111766	-0.1335	-0.523086	-0.47349	-0.601868	-0.622935
11-5.1.3	16-3.2	4.6	2.9	other	other	0	1.08303	2.08303	l	1.00763	0.904455	3.4126	-0.863904	3.52204	-0.378791	1.46514	3.84469	0.103018	2.15375	0.502374	0.308085	1.12914
21-5.4	22-6	2.75	14.3	other	other	1	1.08264	2.08263	mm	0.921117	0.299007	0.909703	0.160211	0.798096	-0.138931	0.674329	0.810635	-0.198251	0.498194	0.294231	0.667172	0.753258
1-5.1.1	21-5.4	1.4	2.75	peri	other	0	1.08202	2.08202	mm	-1.6645	0.299007	-2.20916	-0.73692	-1.89318	-0.138931	-3.54127	-0.0346075	-0.198251	-2.07493	0.134572	-1.37501	-2.25381
17-5.4	19-2.2	12.4	5.6	telo	other	2.5	1.08195	2.08195	c	0.997736	0.0755547	0.636114	-0.263996	0.512205	-0.570557	0.190198	0.106535	-0.786052	0.260932	0.0985725	0.428936	0.47867
6-1.4.2	19-4.1	3.3	10.9	other	other	0	1.08179	2.08179	l	-0.011684	-0.0206411	0.0323691	0.0754403	0.177102	-0.178123	0.573404	0.186861	-0.264986	0.375964	-0.0833754	0.101145	0.215293
17-1.2	21-5.5	12.4	2.85	other	other	0	1.07934	2.07934	mm	-1.0475	-0.57573	-0.532235	-0.708827	-0.414594	-0.138165	-1.37792	-0.201134	-0.736338	-0.561863	-0.831045	-0.468751	-0.117541
6-1.4.2	17-5.4	3.3	12.4	other	telo	1	1.07913	2.07913	l	1.01533	0.189685	1.02736	-0.0447159	0.876609	-0.172871	0.303616	0.106535	-0.786052	0.835824	0.37256	0.768692	1.49842
1-8.1.2	6-1.4.2	3.05	3.3	other	other	0	1.07878	2.07878	l	0.715676	1.74789	2.77566	-0.141325	2.99511	-0.146392	1.03951	2.23762	0.0726658	1.19005	0.0318999	0.132705	0.661979
7-1.1.1	12-5.5.2	3.75	3.65	telo	telo	0	1.07733	2.07733	mm	-0.203037	-0.375864	-0.0215428	-1.04886	-0.00087797	0.191286	0.260846	0.328576	-2.74341	-0.19835	-1.12284	-1.06536	1.95211
4-1.1.1	16-5.6	4.05	7.2	telo	telo	0	1.07513	2.07512	mm	0.800503	-0.168295	1.33108	-0.504689	0.486116	-0.336891	0.856897	0.587996	-0.640187	1.42436	-0.273882	0.692623	1.92552
17-1.2	19-4.1	12.4	10.9	other	other	3	1.06854	2.06854	c	-1.0475	-0.57573	-0.532235	-0.708827	-0.414594	-0.178123	-1.37792	-0.201134	-0.736338	-0.561863	-0.831045	-0.468751	-0.117541
6-1.1.1	16-3.2	4.1	2.9	telo	other	0	1.06705	2.06705	l	1.00763	0.873864	1.43275	-0.564692	0.881867	-0.239671	1.28322	0.837465	0.103018	2.10203	0.502374	0.308085	1.12914
1-1.1.2	9-5.6.4	8.3	3.25	other	other	0	1.06558	2.06558	l	0.76872	0.0526488	0.761566	-0.523086	0.437869	-0.195095	0.395624	0.388254	-0.35331	0.814351	-0.0333842	-0.0155356	1.40124
1-2.1.2	17-4.2	17.55	8.35	other	other	3	1.0646	2.0646	c	1.30319	0.54442	1.36284	0.266216	1.2161	-0.262746	1.00233	0.680467	-0.0912309	1.08359	0.0396951	0.229427	1.11696
21-5.5	22-1	2.85	3.55	other	peri	0	1.06341	2.06341	mm	-1.79663	-1.40907	-1.74473	-1.71882	-2.20773	-0.138165	-2.25988	-2.0209	-1.51129	-2.563	-1.74423	-2.32953	-2.05028
6-1.4.2	17-4.2	3.3	8.35	other	other	0	1.06341	2.06341	l	1.68824	1.90512	1.67554	0.548632	2.00265	-0.262746	1.03951	0.680467	0.646704	1.94141	2.01148	1.40417	1.11696
8-6.2.1	17-5.4	8.1	12.4	telo	telo	3	1.06279	2.06279	l	0.221056	0.189685	0.749934	-0.105674	0.876609	-0.172871	0.303616	0.106535	-1.59552	0.835824	-0.375184	-0.293519	1.49842
5-1.1.1	20-4.2	4.25	3.85	telo	telo	0	1.06227	2.06227	mm	-0.0546192	-0.10837	0.541957	-1.6646	0.341777	2.06005	-0.628262	0.520299	-2.53233	0.19783	-1.29482	-0.865743	2.42308
6-1.4.3	11-5.1.3	7.2	4.6	other	other	1	1.06028	2.06028	p	2.09184	1.84328	2.25723	-0.863904	2.16444	-0.378791	1.11942	1.62256	0.838958	2.21974	1.89954	1.80519	2.24716
10-2.1.1	17-3.1	1	2.65	peri	peri	0	1.05631	2.05631	l	-0.760613	2.73496	-2.11323	4.39427	-1.20061	5.15024	-0.943198	-1.08015	-2.75954	-2.21736	-3.03107	-3.90025	-3.56081
17-1.1	19-3.3	3.15	5.9	telo	other	0	1.05418	2.05418	c	0.863799	0.104332	1.14519	-1.69194	0.381266	-0.518106	0.602317	0.0697004	-0.944006	0.0502185	0.0102141	-0.0800259	0.248151
4-1.1.1	17-5.4	4.05	12.4	telo	telo	1	1.05342	2.05342	mm	1.01533	0.189685	1.02736	-0.504689	0.876609	-0.172871	0.303616	0.106535	-0.786052	0.835824	0.37256	0.768692	1.49842
19-2.1	21-5.6	6.1	0.8	other	telo	0	1.05209	2.05209	mm	0.25414	0.434982	0.615475	-0.507455	0.938788	-0.109335	0.633751	1.00062	-0.254808	0.48992	-0.236469	-0.0570112	0.253617
10-4.3.3	12-5.5.2	6.85	3.65	telo	telo	0	1.05131	2.05131	p	-0.742919	-0.375864	-0.314504	-1.04886	-0.575831	-0.0510142	-1.01631	0.0152834	-2.74341	-0.465379	-1.12284	-1.06536	1.74149
1-1.1.1	4-1.1.1	5.05	4.05	telo	telo	0	1.05019	2.05019	mm	-0.11336	-0.114638	0.516082	-0.902931	0.667862	0.0463502	0.927511	0.652883	-0.13052	0.667494	-0.154567	-0.556567	2.47729
1-5.1.1	13-3.1	1.4	6.9	peri	other	0	1.04849	2.04849	l	-1.6645	-1.04208	-2.20916	-0.968587	-1.89318	-0.619928	-3.54127	-1.24006	-0.293856	-2.07493	-0.930338	-1.37501	-2.25381
15-1.2	21-5.3	5.4	4.8	peri	other	0	1.04609	2.04609	mm	-1.87194	-1.71686	-1.81048	-2.0426	-1.71593	-0.256389	-2.5525	-1.6114	-2.18646	-1.92597	-2.07498	-1.63362	-0.995772
6-1.4.2	19-2.2	3.3	5.6	other	other	0	1.04484	2.04484	l	0.997736	0.0755547	0.636114	-0.263996	0.512205	-0.570557	0.190198	0.562595	-0.197579	0.260932	0.0985725	0.428936	0.47867
6-2.2.2	7-1.2.10	3.2	3.25	peri	peri	0	1.04348	2.04348	mm	-2.97103	-1.95439	-2.34956	-2.80399	-2.78142	-0.372265	-2.62338	-1.61261	-2.36172	-3.0385	-2.38616	-4.23862	-2.30396
21-5.5	22-5	2.85	6.4	other	other	0	1.04047	2.04047	mm	-0.737965	-0.698666	-0.639837	0.645612	-0.549617	-0.825089	0.228692	-0.695663	-0.0915061	-0.246498	0.181071	0.243345	-0.589905
19-3.1	21-5.4	5.05	2.75	peri	other	0	1.03951	2.03951	mm	-0.199526	0.299007	-1.41415	0.507894	-1.02621	-0.138931	-1.8167	-1.51546	-0.198251	-1.24535	0.294231	0.687393	-1.39931
19-3.3	22-6	5.9	14.3	other	other	3	1.03941	2.03941	c	0.863799	0.368168	0.909703	0.160211	0.381266	-0.518106	0.602317	0.374918	0.0739257	0.498194	0.214543	0.493747	0.248151
9-5.6.4	11-5.1.3	3.25	4.6	other	other	0	1.03656	2.03656	p	0.874621	0.42263	1.00398	-0.863904	1.199	-0.378791	0.833176	1.11039	-0.35331	1.58432	0.162244	0.423177	2.41592
5-1.1.1	10-2.1.1	4.25	1	telo	peri	0	1.03505	2.03505	mm	0.118825	-0.10837	0.541957	-0.704039	0.341777	2.06005	-0.943198	0.520299	-2.15249	0.19783	-0.913813	-0.854101	-3.56081
1-4.1.1	5-3.1.4	1.4	3.65	peri	other	0	1.03474	2.03474	mm	-0.205294	-0.0210312	-0.278207	-0.133068	-0.0422268	-0.037715	0.791895	-0.335549	0.619793	-0.51069	-0.164922	0.079705	-2.31247
13-6.2	20-4.2	2.7	3.85	telo	telo	0	1.03237	2.03237	l	-0.0546192	0.149118	0.825899	-1.6646	0.95778	0.861019	-0.628262	0.963902	-2.53233	0.934296	-1.29482	-0.865743	2.75455
15-1.2	22-1	5.4	3.55	peri	peri	0	1.02775	2.02775	l	-1.87194	-1.71686	-1.81048	-2.0426	-2.20773	1.88904	-2.5525	-2.0209	-2.18646	-2.563	-2.07498	-2.32953	-2.05028
17-5.4	22-7	12.4	2.3	telo	telo	0	1.027	2.027	c	-0.941586	-0.115434	0.907898	-2.01172	0.779683	-0.172871	-1.19361	0.106535	-1.72933	-0.364629	-1.92887	-0.695001	1.19281
15-1.2	19-5.2	5.4	1.9	peri	telo	0	1.02574	2.02574	l	-1.87194	-1.71686	-1.81048	-2.0426	-1.71593	1.43415	-2.5525	-1.6114	-2.18646	-1.92597	-2.07498	-1.63362	-0.995772
19-3.2	21-5.5	5.7	2.85	other	other	0	1.0249	2.0249	mm	-0.739142	-0.986396	-0.802971	-0.32789	-0.838645	-0.289751	-0.288766	-0.768338	-0.453153	-0.65381	-0.706699	-0.50228	-0.446189
8-6.2.1	19-1.1	8.1	8.9	telo	telo	2	1.02449	2.02449	l	0.221056	0.275205	0.749934	-0.357178	0.922805	-0.577014	0.498663	0.924128	-1.59552	1.17613	-0.375184	-0.293519	1.29005
20-4.2	21-5.4	3.85	2.75	telo	other	0	1.02438	2.02438	mm	-0.0546192	0.149118	0.825899	-1.6646	0.877367	-0.138931	-0.628262	0.910668	-2.53233	0.618475	-1.29482	-0.865743	1.12633
1-6.1.1	11-3.2.1	0.25	2	peri	other	0	1.02398	2.02398	l	-1.70989	-0.902496	-1.14878	-1.9728	-1.07448	1.26639	-2.48691	-0.862254	-0.298409	-1.88597	-0.279103	-2.50895	-1.90928
1-1.1.1	16-5.6	5.05	7.2	telo	telo	0	1.02372	2.02372	c	-0.11336	-0.168295	0.516082	-0.902931	0.486116	-0.336891	0.856897	0.587996	-0.640187	0.667494	-0.273882	-0.556567	1.92552
11-1.1.1	12-1.1.1	3.45	5.45	telo	telo	0	1.02253	2.02253	p	0.438093	0.388155	0.345107	-0.856904	0.305676	-0.000695269	0.759465	0.213048	-1.95157	0.555601	-0.312242	0.0363109	1.19218
7-1.1.1	20-4.2	3.75	3.85	telo	telo	0	1.02211	2.02211	mm	-0.0546192	0.149118	0.825899	-1.6646	0.95778	0.191286	-0.628262	0.963902	-2.53233	1.42009	-1.29482	-0.865743	2.75455
5-6.3.1	10-4.3.3	3.7	6.85	telo	telo	0	1.02085	2.02085	mm	-0.742919	-0.316623	-0.314504	-0.511302	-0.575831	-0.0510142	-1.01631	0.0152834	-0.330637	-0.465379	-0.345702	-0.985746	1.74149
19-3.3	22-7	5.9	2.3	other	telo	0	1.01688	2.01688	c	-0.941586	-0.115434	0.907898	-2.01172	0.381266	-0.518106	-1.19361	0.374918	-1.72933	-0.364629	-1.92887	-0.695001	0.248151
10-4.3.3	13-6.2	6.85	2.7	telo	telo	0	1.01603	2.01603	p	-0.742919	-0.316623	-0.314504	-0.344135	-0.575831	-0.0510142	-1.01631	0.0152834	-1.76835	-0.465379	-0.315178	-0.985746	1.74149
19-5.2	21-1.3	1.9	1.75	telo	peri	0	1.01595	2.01595	mm	-0.885138	1.22912	-1.17198	-0.780961	-0.693665	1.43415	-0.915638	0.506173	-0.282733	-1.04738	-0.770945	-0.687921	-0.910271
1-7.1.1	11-4.1.1	1.05	1.45	peri	peri	0	1.01481	2.01481	l	-0.954659	0.822315	-1.28162	-1.09592	-1.03979	0.442047	-2.35632	-1.01946	-2.62934	-2.01985	-1.54701	-3.96112	-2.11637
1-4.1.1	15-1.1	1.4	4.2	peri	peri	0	1.01403	2.01403	l	-1.87325	-2.24994	-1.98218	-2.13598	-2.08546	-1.86102	-2.06392	-1.60644	-2.34041	-1.34906	-2.5064	-3.10344	-2.47554
17-4.2	19-2.1	8.35	6.1	other	other	1.5	1.01399	2.01399	c	0.25414	0.434982	0.615475	-0.420145	0.938788	-0.262746	0.633751	0.680467	-0.0558689	0.651151	0.255578	0.458211	0.253617
19-1.1	22-3	8.9	1.2	telo	other	0	1.01156	2.01156	c	-0.225684	-0.495711	-1.08566	-0.357178	-0.235644	-0.880595	-0.23555	-0.141166	-1.4129	-0.365858	-1.08739	-1.48254	-1.05317
13-2.1	21-1.3	9.85	1.75	other	peri	0	1.01076	2.01076	mm	-0.372049	1.75206	-1.17198	1.36139	-0.693665	1.50307	-0.915638	0.602591	1.88406	-0.888857	1.56343	0.332218	-0.910271
1-8.1.1	7-2.2.1	1.05	1.4	other	peri	0	1.01028	2.01028	mm	-0.512741	0.447772	0.0760685	3.02821	-0.0889588	0.252559	1.25192	1.16191	0.166082	-0.998331	-0.0378888	-0.99655	-1.86248
3-4.1.1	21-1.2	4.5	0.9	peri	peri	0	1.00845	2.00845	mm	-2.7436	-3.03211	-2.33711	-3.644	-2.6361	-4.45721	-2.71667	-1.92838	-5.23105	-2.65387	-4.22943	-4.6911	-2.09424
5-6.3.1	6-3.7.2	3.7	1.9	telo	telo	0	1.00537	2.00537	mm	-0.774584	-0.421612	-0.603997	-0.749967	-0.280573	0.769836	0.0311643	-0.229565	-1.5974	-0.806166	-1.68452	-1.69303	0.750082
7-1.2.10	21-3.2	3.25	4.5	peri	other	0	1.00029	2.00029	m	-2.97103	-1.95439	-2.34956	-2.80399	-2.78142	-0.372265	-2.62338	-1.61261	-2.36172	-3.0385	-2.38616	-4.23862	-1.95882

## Sheet: EnrichmentSelection
Partition1	Partition2	PSize1	PSize2	Loc1	Loc2	IntStr	pab/papb-1	Affinity	EdgeType	H3K4Me1	H3K4Me3	H3K27Ac	H3K27Me3	H3K9Ac	H3K9Me3	POL2	POL3	CTCF	RAD21	SMC3	RUNX3	DNase
1-4.1.1	19-3.1	1.4	5.05	peri	peri	3	60.9888	61.9888	c	-0.199526	1.58682	-1.41415	2.66543	-1.02621	2.82364	-1.51546	2.85574	-1.24535	2.3765	0.906001	-1.8167	-2.31247
1-4.1.1	10-2.1.1	1.4	1	peri	peri	0	41.1813	42.1813	l	4.44252	9.30478	1.28871	9.28413	5.22122	10.0521	6.02785	10.4107	0.658353	10.4981	8.06193	-0.943198	-3.56081
7-2.2.1	10-2.1.1	1.4	1	peri	peri	0	19.5359	20.5359	mm	2.57369	8.00772	0.0760685	5.78029	2.4273	10.0521	1.16191	9.09429	0.085567	8.58588	3.90719	-0.943198	-3.56081
1-4.1.1	21-1.2	1.4	0.9	peri	peri	0	16.2539	17.2539	mm	0.795852	3.44261	-0.162979	3.12905	0.880333	4.6841	2.68036	4.53298	2.00436	3.38928	1.41792	0.279261	-2.31247
10-2.1.1	21-1.3	1	1.75	peri	peri	0	13.8127	14.8127	mm	-0.372049	2.11197	-1.17198	1.37335	-0.693665	2.5864	0.602591	2.45658	-0.888857	2.52422	0.332218	-0.943198	-3.56081
1-4.1.1	21-1.3	1.4	1.75	peri	peri	0	11.5629	12.5629	mm	-0.372049	2.11197	-1.17198	1.37335	-0.693665	2.5864	0.602591	2.45658	-0.888857	2.52422	0.332218	-0.915638	-2.31247
10-2.1.1	21-1.2	1	0.9	peri	peri	0	11.431	12.431	mm	0.795852	3.44261	-0.162979	3.12905	0.880333	4.6841	2.68036	4.53298	0.658353	3.38928	1.41792	-0.943198	-3.56081
2-3.1.1	10-2.1.1	2.2	1	peri	peri	0	10.4723	11.4723	p	0.984344	6.27618	-0.495175	5.57214	0.62123	9.00516	1.22875	8.22326	-1.90948	7.84205	-0.584383	-2.71544	-3.56081
1-4.1.1	7-2.2.1	1.4	1.4	peri	peri	0	7.25204	8.25204	mm	2.57369	8.00772	0.0760685	5.78029	2.4273	10.092	1.16191	9.09429	0.085567	8.58588	3.90719	1.57105	-2.31247
7-2.2.1	21-1.3	1.4	1.75	peri	peri	0	5.76222	6.76222	m	-0.372049	2.11197	-1.17198	1.37335	-0.693665	2.5864	0.602591	2.45658	-0.888857	2.52422	0.332218	-0.915638	-1.86248
1-4.1.1	2-3.1.1	1.4	2.2	peri	peri	0	5.5083	6.5083	l	0.984344	6.27618	-0.495175	5.57214	0.62123	9.00516	1.22875	8.22326	-1.90948	7.84205	-0.584383	-2.71544	-2.52435
7-2.2.1	21-1.2	1.4	0.9	peri	peri	0	5.01105	6.01105	m	0.795852	3.44261	-0.162979	3.12905	0.880333	4.6841	1.16191	4.53298	0.085567	3.38928	1.41792	0.279261	-1.86248
19-3.1	21-1.2	5.05	0.9	peri	peri	0	4.07185	5.07185	mm	-0.199526	1.58682	-1.41415	2.66543	-1.02621	2.82364	-1.51546	2.85574	-1.24535	2.3765	0.906001	-1.8167	-1.39931
19-3.1	21-1.3	5.05	1.75	peri	peri	0	3.7914	4.7914	mm	-0.372049	1.58682	-1.41415	1.37335	-1.02621	2.5864	-1.51546	2.45658	-1.24535	2.3765	0.332218	-1.8167	-1.39931
10-2.1.1	19-3.1	1	5.05	peri	peri	0	2.94714	3.94714	l	-0.199526	1.58682	-1.41415	2.66543	-1.02621	2.82364	-1.51546	2.85574	-1.24535	2.3765	0.906001	-1.8167	-3.56081
10-2.1.1	16-5.1	1	6.55	peri	peri	0	2.90577	3.90577	l	2.47331	3.09251	0.0366579	3.15449	0.85543	3.17811	-0.166433	2.73004	-0.490249	2.65205	1.54896	-0.943198	-3.56081
2-3.1.1	21-1.2	2.2	0.9	peri	peri	0	2.30712	3.30712	mm	0.795852	3.44261	-0.495175	3.12905	0.62123	4.6841	1.22875	4.53298	-1.90948	3.38928	-0.584383	-2.71544	-2.52435
4-3.2.1	21-1.2	5.05	0.9	peri	peri	0	1.14083	2.14083	m	0.795852	3.44261	-0.162979	3.12905	0.880333	4.6841	2.68036	4.53298	0.350788	3.38928	1.41792	-0.141304	-0.66241
9-5.2.1	21-1.3	1.05	1.75	other	peri	0	2.12204	3.12204	mm	-0.372049	1.54595	-1.17198	1.31376	-0.693665	2.5864	-0.192185	2.45658	-0.888857	-0.544922	-1.70304	-0.915638	-1.59848
9-5.2.1	21-1.2	1.05	0.9	other	peri	0	1.99433	2.99433	mm	-0.235797	1.54595	-0.294126	1.31376	0.0434642	4.6841	-0.192185	4.53298	-0.252454	-0.544922	-1.70304	-0.672997	-1.59848
1-5.1.1	21-1.2	1.4	0.9	peri	peri	0	201.383	202.383	mm	-1.6645	0.437035	-2.20916	-0.73692	-1.89318	2.0926	-0.0346075	0.153279	-2.07493	0.134572	-1.37501	-3.54127	-2.25381
17-3.1	21-1.2	2.65	0.9	peri	peri	0	4.51215	5.51215	mm	-0.760613	2.73496	-2.11323	3.12905	-1.20061	4.6841	-1.08015	-2.75954	-2.21736	-3.03107	-3.90025	-0.149639	-1.68246
7-2.2.1	17-3.1	1.4	2.65	peri	peri	0	2.42443	3.42443	mm	-0.760613	2.73496	-2.11323	4.39427	-1.20061	5.15024	-1.08015	-2.75954	-2.21736	-3.03107	-3.90025	-0.149639	-1.86248
1-4.1.1	17-3.1	1.4	2.65	peri	peri	0	1.7536	2.7536	c	-0.760613	2.73496	-2.11323	4.39427	-1.20061	5.15024	-1.08015	-2.75954	-2.21736	-3.03107	-3.90025	-0.149639	-2.31247
10-2.1.1	17-3.1	1	2.65	peri	peri	0	1.05631	2.05631	l	-0.760613	2.73496	-2.11323	4.39427	-1.20061	5.15024	-1.08015	-2.75954	-2.21736	-3.03107	-3.90025	-0.943198	-3.56081
17-3.1	19-3.1	2.65	5.05	peri	peri	0	1.76	2.76	c	-0.760613	1.58682	-2.11323	2.66543	-1.20061	2.82364	-1.51546	-2.75954	-2.21736	-3.03107	-3.90025	-1.8167	-1.68246
2-2.1.1	10-2.1.1	3.3	1	peri	peri	0	1.90934	2.90934	p	0.0339483	2.249	-0.350646	2.41652	-0.465806	3.32457	0.994866	1.48045	-0.603715	1.59955	-2.239	-2.47891	-3.56081
1-8.1.1	2-3.1.1	1.05	2.2	other	peri	0	198.265	199.265	l	-0.512741	0.447772	-0.495175	3.02821	-0.0889588	0.252559	1.22875	0.166082	-1.90948	-0.0378888	-0.99655	-2.71544	-2.52435
1-8.1.1	10-2.1.1	1.05	1	other	peri	0	41.1669	42.1669	l	-0.512741	0.447772	0.305925	3.02821	-0.0889588	0.252559	4.2735	0.166082	-0.998331	-0.0378888	-0.99655	-0.943198	-3.56081
1-8.1.1	21-1.2	1.05	0.9	other	peri	0	4.05052	5.05052	mm	-0.512741	0.447772	-0.162979	3.02821	-0.0889588	0.252559	2.68036	0.166082	-0.998331	-0.0378888	-0.99655	0.279261	-1.00908
1-8.1.1	7-2.2.1	1.05	1.4	other	peri	0	1.01028	2.01028	mm	-0.512741	0.447772	0.0760685	3.02821	-0.0889588	0.252559	1.16191	0.166082	-0.998331	-0.0378888	-0.99655	1.25192	-1.86248
1-7.1.2	2-3.1.1	1.75	2.2	other	peri	0	13.5815	14.5815	l	0.984344	1.80272	-0.495175	2.3637	0.62123	0.158412	1.22875	0.547919	-1.90948	0.266724	-0.584383	-2.71544	-2.52435
1-7.1.2	10-2.1.1	1.75	1	other	peri	0	3.3169	4.3169	l	2.08767	1.80272	0.567734	2.3637	1.36051	0.158412	2.3772	0.547919	-0.0960478	0.266724	-0.0883073	-0.943198	-3.56081
1-8.1.2	10-2.1.1	3.05	1	other	peri	0	2.09237	3.09237	l	0.715676	1.74789	2.72935	-0.141325	2.99511	-0.146392	2.23762	0.0726658	0.658353	0.0318999	0.132705	-0.943198	-3.56081
1-7.2.1	10-2.1.1	2.3	1	other	peri	0	5.83595	6.83595	l	-1.1262	-0.244203	-0.64313	0.064095	-0.191621	-0.287848	5.15136	0.404353	0.658353	-0.233755	-0.832613	-0.943198	-3.56081
6-1.4.2	11-5.1.3	3.3	4.6	other	other	0	1.92977	2.92977	p	1.73402	3.36767	3.26745	-0.863904	4.11267	-0.378791	2.90457	0.646704	3.16874	2.3815	1.96434	1.03951	2.64797
6-1.4.2	17-4.2	3.3	8.35	other	other	0	1.06341	2.06341	l	1.68824	1.90512	1.67554	0.548632	2.00265	-0.262746	0.680467	0.646704	1.94141	2.01148	1.40417	1.03951	1.11696
11-5.1.3	17-4.2	4.6	8.35	other	other	2	1.53533	2.53533	l	1.68824	1.90512	1.67554	-0.863904	2.00265	-0.378791	0.680467	1.40694	1.94141	2.01148	1.40417	1.44094	1.11696
11-5.1.3	16-3.2	4.6	2.9	other	other	0	1.08303	2.08303	l	1.00763	0.904455	3.4126	-0.863904	3.52204	-0.378791	3.84469	0.103018	2.15375	0.502374	0.308085	1.46514	1.12914
1-8.1.2	6-1.4.2	3.05	3.3	other	other	0	1.07878	2.07878	l	0.715676	1.74789	2.77566	-0.141325	2.99511	-0.146392	2.23762	0.0726658	1.19005	0.0318999	0.132705	1.03951	0.661979
1-8.1.2	6-1.4.1	3.05	2.3	other	other	0	1.50868	2.50868	l	0.606782	1.74789	2.01353	-0.141325	2.72763	-0.146392	2.23762	0.0726658	0.894109	0.0318999	0.132705	1.62389	0.640292
9-5.6.3	11-5.1.3	6.35	4.6	other	other	1	1.20916	2.20916	p	1.73675	1.76973	2.10734	-0.863904	2.3972	-0.457067	2.50705	0.167264	2.15612	1.30728	1.05052	1.25694	1.87439
6-1.4.3	11-5.1.3	7.2	4.6	other	other	1	1.06028	2.06028	p	2.09184	1.84328	2.25723	-0.863904	2.16444	-0.378791	1.62256	0.838958	2.21974	1.89954	1.80519	1.11942	2.24716
4-1.1.1	9-5.6.5	4.05	2.85	telo	telo	0	2.00729	3.00729	mm	1.6245	1.36903	1.63356	-0.628393	2.15883	0.155788	2.2141	-0.473493	2.68985	0.128629	0.4008	0.932771	3.12476
6-1.4.2	9-5.6.5	3.3	2.85	other	telo	0	1.18761	2.18761	p	1.6245	1.36903	1.63356	-0.628393	2.15883	0.0468545	2.2141	-0.473493	2.68985	0.128629	0.4008	0.932771	2.64797
9-5.6.5	11-5.1.3	2.85	4.6	telo	other	0	2.21843	3.21843	p	1.6245	1.36903	1.63356	-0.863904	2.15883	-0.378791	2.2141	-0.473493	2.68985	0.128629	0.4008	0.932771	2.93528
4-1.1.1	21-5.5	4.05	2.85	telo	other	0	1.83918	2.83918	m	2.11422	0.921055	2.44992	-0.504689	2.03451	-0.138165	1.98292	-0.117149	2.1781	0.614071	1.04119	1.57244	2.33551
9-5.6.5	21-5.5	2.85	2.85	telo	other	0	1.77989	2.77989	mm	1.6245	0.921055	1.63356	-0.628393	2.03451	-0.138165	1.98292	-0.473493	2.1781	0.128629	0.4008	0.932771	2.33551
4-1.1.1	5-6.3.1	4.05	3.7	telo	telo	0	1.29015	2.29015	m	0.293503	1.674	1.07671	-0.511302	2.01857	0.980882	2.19459	-0.117149	1.36705	-0.345702	-0.604278	0.0311643	2.03551
5-6.3.1	9-5.6.5	3.7	2.85	telo	telo	0	1.31102	2.31102	mm	0.293503	1.36903	1.07671	-0.628393	2.01857	0.155788	2.19459	-0.473493	1.36705	-0.345702	-0.604278	0.0311643	2.03551
9-5.6.3	17-4.2	6.35	8.35	other	other	2.5	1.18178	2.18178	l	1.68824	1.76973	1.67554	0.0993959	2.00265	-0.457067	0.680467	0.167264	1.94141	1.30728	1.05052	1.25694	1.11696
9-5.6.5	17-4.2	2.85	8.35	telo	other	0	1.32602	2.32602	l	1.6245	1.36903	1.63356	-0.628393	2.00265	-0.262746	0.680467	-0.473493	1.94141	0.128629	0.4008	0.932771	1.11696
4-1.1.1	14-4.3	4.05	0.85	telo	telo	0	1.47789	2.47789	mm	1.23874	-0.46619	-0.607946	-0.504689	-0.374327	-2.81251	0.124185	-0.117149	3.93334	0.676801	0.969855	1.6235	-0.365011
9-5.6.5	14-4.3	2.85	0.85	telo	telo	0	2.45658	3.45658	l	1.23874	-0.46619	-0.607946	-0.628393	-0.374327	-2.81251	0.124185	-0.473493	2.68985	0.128629	0.4008	0.932771	-0.365011
14-4.3	21-5.5	0.85	2.85	telo	other	0	1.31257	2.31257	mm	1.23874	-0.46619	-0.607946	0.660694	-0.374327	-2.81251	0.124185	-0.0915061	2.1781	0.614071	0.969855	1.57244	-0.365011
6-1.1.1	16-3.2	4.1	2.9	telo	other	0	1.06705	2.06705	l	1.00763	0.873864	1.43275	-0.564692	0.881867	-0.239671	0.837465	0.103018	2.10203	0.502374	0.308085	1.28322	1.12914
4-1.1.1	11-1.1.1	4.05	3.45	telo	telo	0	1.79874	2.79874	mm	0.438093	0.544926	1.10127	-0.856904	1.40356	0.359941	1.08598	-1.95157	2.63501	-0.312242	0.0363109	0.759465	2.7295
9-5.6.5	11-1.1.1	2.85	3.45	telo	telo	0	3.06249	4.06249	p	0.438093	0.544926	1.10127	-0.856904	1.40356	0.155788	1.08598	-1.95157	2.63501	-0.312242	0.0363109	0.759465	2.7295
11-1.1.1	21-5.5	3.45	2.85	telo	other	0	2.06991	3.06991	mm	0.438093	0.544926	1.10127	-0.856904	1.40356	-0.138165	1.08598	-1.95157	2.1781	-0.312242	0.0363109	0.759465	2.33551
4-1.1.1	8-6.2.1	4.05	8.1	telo	telo	0	1.13623	2.13623	mm	0.221056	0.380427	0.749934	-0.504689	1.71284	0.0349822	1.94175	-1.59552	2.02216	-0.375184	-0.293519	0.498663	3.1069
8-6.2.1	9-5.6.5	8.1	2.85	telo	telo	0	2.56117	3.56117	p	0.221056	0.380427	0.749934	-0.628393	1.71284	0.0349822	1.94175	-1.59552	2.02216	-0.375184	-0.293519	0.498663	3.1069
8-6.2.1	11-1.1.1	8.1	3.45	telo	telo	0	1.99815	2.99815	p	0.221056	0.380427	0.749934	-0.856904	1.40356	0.0349822	1.08598	-1.95157	2.02216	-0.375184	-0.293519	0.498663	2.7295
11-1.1.1	14-4.3	3.45	0.85	telo	telo	0	2.11573	3.11573	l	0.438093	-0.46619	-0.607946	-0.856904	-0.374327	-2.81251	0.124185	-1.95157	2.63501	-0.312242	0.0363109	0.759465	-0.365011
8-6.2.1	14-4.3	8.1	0.85	telo	telo	0	1.28223	2.28223	l	0.221056	-0.46619	-0.607946	-0.105674	-0.374327	-2.81251	0.124185	-1.59552	2.02216	-0.375184	-0.293519	0.498663	-0.365011
1-7.2.1	6-1.4.1	2.3	2.3	other	other	0	1.65185	2.65185	l	-1.1262	-0.244203	-0.64313	0.064095	-0.191621	-0.287848	3.32265	0.404353	0.894109	-0.233755	-0.832613	-0.270633	-1.18037
12-1.1.1	14-4.3	5.45	0.85	telo	telo	0	1.38574	2.38574	l	0.84014	-0.46619	-0.607946	2.18509	-0.374327	-2.81251	0.124185	-0.160992	0.555601	0.560911	0.718726	0.873329	-0.365011

## Sheet: Above2Mb
Partition1	Partition2	PSize1	PSize2	Loc1	Loc2	IntStr	pab/papb-1	Affinity	EdgeType	H3K4Me1	H3K4Me3	H3K27Ac	H3K27Me3	H3K9Ac	H3K9Me3	POL2	POL3	CTCF	RAD21	SMC3	RUNX3	DNase
9-5.6.3	17-4.2	6.35	8.35	other	other	2.5	1.18178	2.18178	l	1.68824	1.76973	1.67554	0.0993959	2.00265	-0.457067	0.680467	0.167264	1.94141	1.30728	1.05052	1.25694	1.11696
1-2.1.2	17-4.2	17.55	8.35	other	other	3	1.0646	2.0646	c	1.30319	0.54442	1.36284	0.266216	1.2161	-0.262746	0.680467	-0.0912309	1.08359	0.0396951	0.229427	1.00233	1.11696
1-2.1.2	9-5.6.3	17.55	6.35	other	other	3	1.2279	2.2279	l	1.30319	0.54442	1.36284	0.0993959	1.2161	-0.457067	0.738504	-0.0912309	1.08359	0.0396951	0.229427	1.00233	1.55912
1-2.1.2	9-5.6.4	17.55	3.25	other	other	2.5	1.34861	2.34861	l	0.874621	0.42263	1.00398	0.266216	1.199	-0.195095	0.738504	-0.35331	1.08359	0.0396951	0.229427	0.833176	1.55912
9-5.6.3	17-5.4	6.35	12.4	other	telo	3	1.13766	2.13766	l	1.01533	0.189685	1.02736	-0.0447159	0.876609	-0.457067	0.106535	-0.786052	0.835824	0.37256	0.768692	0.303616	1.49842
11-5.1.3	17-5.4	4.6	12.4	other	telo	3	1.80695	2.80695	l	1.01533	0.189685	1.02736	-0.863904	0.876609	-0.378791	0.106535	-0.786052	0.835824	0.37256	0.768692	0.303616	1.49842
16-5.6	17-5.4	7.2	12.4	telo	telo	3	1.25131	2.25131	c	0.800503	-0.168295	1.02736	-0.0447159	0.486116	-0.336891	0.106535	-0.786052	0.835824	-0.273882	0.692623	0.303616	1.49842
17-4.2	19-1.1	8.35	8.9	other	telo	3	1.76932	2.76932	c	0.86783	0.275205	0.883414	-0.357178	0.922805	-0.577014	0.680467	0.0246033	1.17613	0.204658	0.606972	0.777731	1.11696
16-1.1	19-1.1	7.1	8.9	telo	telo	3	3.5785	4.5785	c	-0.215961	0.0506938	0.544437	-0.603307	0.922805	-0.577014	0.924128	-0.61071	1.17613	-0.843692	-0.808399	0.590001	1.29005
11-5.1.3	19-1.1	4.6	8.9	other	telo	3	2.72218	3.72218	l	0.86783	0.275205	0.883414	-0.863904	0.922805	-0.577014	0.924128	0.0246033	1.17613	0.204658	0.606972	0.777731	1.29005
17-4.2	22-6	8.35	14.3	other	other	3	1.16755	2.16755	c	0.921117	1.07771	0.909703	0.160211	0.798096	-0.262746	0.680467	0.773023	0.498194	0.68086	0.667172	0.785012	0.753258
11-5.1.3	22-6	4.6	14.3	other	other	3	1.1351	2.1351	l	0.921117	1.07771	0.909703	-0.863904	0.798096	-0.378791	0.810635	0.773023	0.498194	0.68086	0.667172	0.785012	0.753258
8-6.2.1	17-5.4	8.1	12.4	telo	telo	3	1.06279	2.06279	l	0.221056	0.189685	0.749934	-0.105674	0.876609	-0.172871	0.106535	-1.59552	0.835824	-0.375184	-0.293519	0.303616	1.49842
16-1.1	17-5.4	7.1	12.4	telo	telo	3	1.98727	2.98726	c	-0.215961	0.0506938	0.544437	-0.603307	0.876609	-0.306892	0.106535	-0.786052	0.835824	-0.843692	-0.808399	0.303616	1.49842
17-5.4	19-1.1	12.4	8.9	telo	telo	3	2.44089	3.44089	c	0.86783	0.189685	0.883414	-0.357178	0.876609	-0.577014	0.106535	-0.786052	0.835824	0.204658	0.606972	0.303616	1.29005
17-5.4	22-6	12.4	14.3	telo	other	3	1.26006	2.26006	c	0.921117	0.189685	0.909703	-0.0447159	0.798096	-0.172871	0.106535	-0.786052	0.498194	0.37256	0.667172	0.303616	0.753258
19-1.1	22-6	8.9	14.3	telo	other	3	1.67502	2.67502	c	0.86783	0.275205	0.883414	-0.357178	0.798096	-0.577014	0.810635	0.0246033	0.498194	0.204658	0.606972	0.777731	0.753258
16-1.1	22-6	7.1	14.3	telo	other	3	1.23849	2.23849	c	-0.215961	0.0506938	0.544437	-0.603307	0.798096	-0.306892	0.810635	-0.61071	0.498194	-0.843692	-0.808399	0.590001	0.753258
19-2.2	22-6	5.6	14.3	other	other	3	1.11341	2.11341	c	0.921117	0.0755547	0.636114	-0.263996	0.512205	-0.570557	0.562595	-0.197579	0.260932	0.0985725	0.428936	0.190198	0.47867
17-5.4	19-2.2	12.4	5.6	telo	other	2.5	1.08195	2.08195	c	0.997736	0.0755547	0.636114	-0.263996	0.512205	-0.570557	0.106535	-0.786052	0.260932	0.0985725	0.428936	0.190198	0.47867
19-3.3	22-6	5.9	14.3	other	other	3	1.03941	2.03941	c	0.863799	0.368168	0.909703	0.160211	0.381266	-0.518106	0.374918	0.0739257	0.498194	0.214543	0.493747	0.602317	0.248151
19-4.1	22-6	10.9	14.3	other	other	3	1.2045	2.2045	c	-0.011684	-0.0206411	0.0323691	0.0754403	0.177102	-0.178123	0.186861	-0.264986	0.375964	-0.0833754	0.101145	0.573404	0.215293
17-4.2	19-4.1	8.35	10.9	other	other	3	1.14158	2.14158	c	-0.011684	-0.0206411	0.0323691	0.0754403	0.177102	-0.262746	0.186861	-0.264986	0.375964	-0.0833754	0.101145	0.573404	0.215293
17-5.4	19-4.1	12.4	10.9	telo	other	3	1.19036	2.19036	c	-0.011684	-0.0206411	0.0323691	-0.0447159	0.177102	-0.178123	0.106535	-0.786052	0.375964	-0.0833754	0.101145	0.303616	0.215293
16-1.1	19-4.1	7.1	10.9	telo	other	3	2.11415	3.11415	c	-0.215961	-0.0206411	0.0323691	-0.603307	0.177102	-0.306892	0.186861	-0.61071	0.375964	-0.843692	-0.808399	0.573404	0.215293
11-5.1.3	19-4.1	4.6	10.9	other	other	2.5	1.55161	2.55161	l	-0.011684	-0.0206411	0.0323691	-0.863904	0.177102	-0.378791	0.186861	-0.264986	0.375964	-0.0833754	0.101145	0.573404	0.215293
17-1.2	22-6	12.4	14.3	other	other	3	1.23225	2.23225	c	-1.0475	-0.57573	-0.532235	-0.708827	-0.414594	-0.0374466	-0.201134	-0.736338	-0.561863	-0.831045	-0.468751	-1.37792	-0.117541
17-1.2	19-4.1	12.4	10.9	other	other	3	1.06854	2.06854	c	-1.0475	-0.57573	-0.532235	-0.708827	-0.414594	-0.178123	-0.201134	-0.736338	-0.561863	-0.831045	-0.468751	-1.37792	-0.117541
17-1.2	19-1.1	12.4	8.9	other	telo	3	1.38169	2.38169	c	-1.0475	-0.57573	-0.532235	-0.708827	-0.414594	-0.577014	-0.201134	-0.736338	-0.561863	-0.831045	-0.468751	-1.37792	-0.117541
16-1.1	17-1.2	7.1	12.4	telo	other	3	1.19173	2.19173	c	-1.0475	-0.57573	-0.532235	-0.708827	-0.414594	-0.306892	-0.201134	-0.736338	-0.561863	-0.843692	-0.808399	-1.37792	-0.117541
